# Supplementary material for: Plasma proteomic signatures in HIV-infected individuals post-SARS-CoV-2 infection
Source: BMC Infect Dis. 2025 Dec 9;26:59. doi: 10.1186/s12879-025-12307-1 (PMC12802228; doi:10.1186/s12879-025-12307-1)
Supplement: Supplementary file 1 — Supplementary Material 1 [file 12879_2025_12307_MOESM1_ESM.xlsx]

## Sheet: 13,675 RawData-proteinGroups
T: Majority protein IDs	Entry	Entry Name	Protein names	Gene Names	Organism	Gene Ontology (biological process)	Gene Ontology (cellular component)	Gene Ontology (molecular function)	T: Peptide sequences	N: Peptides	N: Sequence coverage [%]	N: Q-value	N: Score	Intensity Control_1	Intensity Control_2	Intensity Control_3	Intensity HIV_1	Intensity HIV_2	Intensity HIV_3	Intensity HIV/SARS-CoV-2_1	Intensity HIV/SARS-CoV-2_2	Intensity HIV/SARS-CoV-2_3
A0A024R1R8	A0A024R1R8	TMA7B_HUMAN	Translation machinery-associated protein 7B	TMA7B	Homo sapiens (Human)				QKQKEEQK;SSHEGGK	2	23.4	0.58929	-0.043122	0	0	0	0	0	0	10.4879	8.39951	0
A0A075B6H7	A0A075B6H7	KV37_HUMAN	Probable non-functional immunoglobulin kappa variable 3-7	IGKV3-7	Homo sapiens (Human)	adaptive immune response [GO:0002250]; immune response [GO:0006955]	extracellular space [GO:0005615]; immunoglobulin complex [GO:0019814]; plasma membrane [GO:0005886]		EIVMTQSPPTLSLSPGER;LLIYGASTR	2	23.3	1.0269	-1.1044	15.2664	14.6953	14.9705	15.3542	15.4292	12.3026	15.7381	15.4552	15.6992
A0A075B6I9	A0A075B6I9	LV746_HUMAN	Immunoglobulin lambda variable 7-46	IGLV7-46	Homo sapiens (Human)	adaptive immune response [GO:0002250]; immune response [GO:0006955]	extracellular space [GO:0005615]; immunoglobulin complex [GO:0019814]; plasma membrane [GO:0005886]		TLIYDTSNKHSWTPAR	1	13.7	1.0468	-0.86615	0	0	0	0	0	8.50974	0	0	0
A0A075B6K4	A0A075B6K4	LV310_HUMAN	Immunoglobulin lambda variable 3-10	IGLV3-10	Homo sapiens (Human)	adaptive immune response [GO:0002250]; immune response [GO:0006955]	extracellular space [GO:0005615]; immunoglobulin complex [GO:0019814]; plasma membrane [GO:0005886]		RPSGIPER	1	7	1.0362	-0.915	0	0	0	0	0	10.8858	0	0	0
A0A075B6K5	A0A075B6K5	LV39_HUMAN	Immunoglobulin lambda variable 3-9	IGLV3-9	Homo sapiens (Human)	adaptive immune response [GO:0002250]; immune response [GO:0006955]	extracellular space [GO:0005615]; immunoglobulin complex [GO:0019814]; plasma membrane [GO:0005886]		FSGSNSGNTATLTISR	1	13.9	1.0337	-0.9026	10.7551	11.4637	0	8.4345	0	8.80932	0	12.7089	0
A0A075B6N2	A0A075B6N2	TVBT1_HUMAN	T cell receptor beta variable 20-1	TRBV20-1	Homo sapiens (Human)	adaptive immune response [GO:0002250]; cell surface receptor signaling pathway [GO:0007166]	plasma membrane [GO:0005886]; T cell receptor complex [GO:0042101]		IECRSLDFQATTMFWYR	1	15.3	1.0227	-1.3994	5.60146	0	0	0	0	0	0	0	0
A0A075B6R0	A0A075B6R0	TRGV2_HUMAN	T cell receptor gamma variable 2	TRGV2 TCRGV2	Homo sapiens (Human)	adaptive immune response [GO:0002250]; innate immune response [GO:0045087]	external side of plasma membrane [GO:0009897]; T cell receptor complex [GO:0042101]		YYTYASTRNNLRLILR	1	13.6	1.0724	-0.77322	0	0	0	0	0	0	0	0	10.7399
A0A075B6T7	A0A075B6T7	TVA6_HUMAN	T cell receptor alpha variable 6	TRAV6 TCRAV5S1	Homo sapiens (Human)	adaptive immune response [GO:0002250]; response to bacterium [GO:0009617]	T cell receptor complex [GO:0042101]		MAFWLRSLGLHFRPHLGR	1	13.6	1.0298	-0.94531	0	0	0	9.53076	0	0	0	0	0
A0A075B6X5	A0A075B6X5	TVA18_HUMAN	T cell receptor alpha variable 18	TRAV18	Homo sapiens (Human)	adaptive immune response [GO:0002250]	T cell receptor complex [GO:0042101]		AALTLNCTYQSSYSTFLFWYVQYLNK	1	23.4	1.0114	-2.4139	0	0	0	0	0	5.69092	0	0	8.34948
A0A087WSZ9	A0A087WSZ9	TVA30_HUMAN	T cell receptor alpha variable 30	TRAV30	Homo sapiens (Human)	adaptive immune response [GO:0002250]; response to bacterium [GO:0009617]	T cell receptor complex [GO:0042101]		HGEAPVFLMILLK;QQSSLYLTASQLSYSGTYFCGTE	2	32.1	1	-9.2213	0	9.22347	0	10.2434	0	0	0	0	0
A0A087WT03	A0A087WT03	TVAZ1_HUMAN	T cell receptor alpha variable 26-1	TRAV26-1	Homo sapiens (Human)	adaptive immune response [GO:0002250]; response to bacterium [GO:0009617]	T cell receptor complex [GO:0042101]		DTAVYYCIVRV	1	10.1	1.0126	-3.5279	0	0	0	0	0	7.4694	0	0	0
A0A087WUV0	A0A087WUV0	ZN892_HUMAN	Zinc finger protein 892	ZNF892	Homo sapiens (Human)	regulation of transcription by RNA polymerase II [GO:0006357]	nucleus [GO:0005634]	DNA-binding transcription factor activity, RNA polymerase II-specific [GO:0000981]; metal ion binding [GO:0046872]; RNA polymerase II cis-regulatory region sequence-specific DNA binding [GO:0000978]	SLLVQQQGER	1	1.9	1.0083	-6.1309	0	0	8.67779	0	0	0	0	0	0
A0A087WV53	A0A087WV53	SPEGN_HUMAN	SPEG neighbor protein	SPEGNB	Homo sapiens (Human)				SKAAPAK	1	2.9	0.57746	-0.043122	0	0	0	0	18.8181	0	18.5693	0	18.8259
A0A087WWA1	A0A087WWA1	P3URF_HUMAN	PIK3R3 upstream open reading frame protein	P3R3URF	Homo sapiens (Human)	phosphatidylinositol phosphate biosynthetic process [GO:0046854]	phosphatidylinositol 3-kinase complex [GO:0005942]	1-phosphatidylinositol-3-kinase regulator activity [GO:0046935]	MFKCSRR	1	7.4	1.0822	-0.47883	0	19.6578	19.821	0	0	0	20.3318	0	0
A0A087WXM9	A0A087WXM9	MEIKN_HUMAN	Meiosis-specific kinetochore protein	MEIKIN	Homo sapiens (Human)	female meiosis chromosome segregation [GO:0016321]; homologous chromosome segregation [GO:0045143]; male meiosis chromosome segregation [GO:0007060]; meiotic sister chromatid cohesion involved in meiosis I [GO:0010789]; meiotic sister chromatid cohesion, centromeric [GO:0051754]	condensed chromosome, centromeric region [GO:0000779]; kinetochore [GO:0000776]		KTNSSTPGKK;SFEESFPSPELFRK	2	6.4	1.0266	-1.2515	0	0	0	0	0	10.0795	10.983	0	0
A0A087X0M5	A0A087X0M5	TVB18_HUMAN	T cell receptor beta variable 18	TRBV18	Homo sapiens (Human)	adaptive immune response [GO:0002250]; cell surface receptor signaling pathway [GO:0007166]	plasma membrane [GO:0005886]; T cell receptor complex [GO:0042101]		FMVYLQK	1	6.1	0.9928	-15.189	0	0	0	0	0	0	9.09064	0	9.13193
A0A087X1C5	A0A087X1C5	CP2D7_HUMAN	Putative cytochrome P450 2D7 (EC 1.14.14.1)	CYP2D7	Homo sapiens (Human)	arachidonic acid metabolic process [GO:0019369]; xenobiotic catabolic process [GO:0042178]; xenobiotic metabolic process [GO:0006805]	cytoplasm [GO:0005737]; intracellular membrane-bounded organelle [GO:0043231]; membrane [GO:0016020]; mitochondrion [GO:0005739]	aromatase activity [GO:0070330]; heme binding [GO:0020037]; iron ion binding [GO:0005506]; oxidoreductase activity, acting on paired donors, with incorporation or reduction of molecular oxygen, reduced flavin or flavoprotein as one donor, and incorporation of one atom of oxygen [GO:0016712]	IPKGTTLITNLSSVLK;SQGVILSRYGPAWREQR	2	6.4	1.0299	-1.048	0	0	0	0	0	12.4439	0	0	0
A0A096LNP1	A0A096LNP1	D131B_HUMAN	Beta-defensin 131B (Defensin, beta 131)	DEFB131B	Homo sapiens (Human)	defense response to bacterium [GO:0042742]; innate immune response [GO:0045087]	extracellular space [GO:0005615]		SFTSNDECPSEYYHCRLK;YCADFSICCK	2	40	1.0013	-9.6955	0	0	0	0	0	0	0	5.44327	6.12571
A0A096LNW5	A0A096LNW5	NT2NR_HUMAN	Notch homolog 2 N-terminal-like protein R (NOTCH2NL-related)	NOTCH2NLR	Homo sapiens (Human)			calcium ion binding [GO:0005509]	RQASLEWK	1	2.9	1.0683	-0.6722	11.4141	0	0	0	0	0	0	0	0
A0A096LP01	A0A096LP01	SIM26_HUMAN	Small integral membrane protein 26	SMIM26 LINC00493	Homo sapiens (Human)		mitochondrial outer membrane [GO:0005741]; mitochondrion [GO:0005739]	protein kinase binding [GO:0019901]; transmembrane transporter binding [GO:0044325]	TMAKSSVDQK	1	10.5	1.0087	-6.1446	0	0	0	0	6.9751	0	0	0	0
A0A096LP49	A0A096LP49	CC187_HUMAN	Coiled-coil domain-containing protein 187	CCDC187	Homo sapiens (Human)	microtubule anchoring [GO:0034453]	centrosome [GO:0005813]	microtubule binding [GO:0008017]	ASHGQGR;GFPEEGHVDVKPDKRLQR;KGQALVRSLLGPPPVLR;RAWTACETWEDPGPR;RLQEVYR;SPFPQQPWSAVATQPCPRR	6	7.7	0.99267	-14.108	14.0438	11.2653	0	0	8.51282	0	7.3403	14.0694	0
A0A096LP55	A0A096LP55	QCR6L_HUMAN	Cytochrome b-c1 complex subunit 6-like, mitochondrial	UQCRHL	Homo sapiens (Human)	mitochondrial electron transport, ubiquinol to cytochrome c [GO:0006122]	mitochondrial inner membrane [GO:0005743]; mitochondrion [GO:0005739]; respiratory chain complex III [GO:0045275]		LELYDEHVSSRSHTEEDCTEELFDFLHAK	1	31.9	1.0126	-3.5465	10.93	0	0	0	0	0	0	0	0
A0A096LPI5	A0A096LPI5	GVQW2_HUMAN	Putative uncharacterized protein CCDC28A-AS1 (GVQW motif-containing protein 2)	CCDC28A-AS1 GVQW2	Homo sapiens (Human)				KLLRPSTESCCVAQAR	1	14.8	1.0666	-0.64952	0	0	0	0	0	0	7.8999	0	0
A0A0A0MS06	A0A0A0MS06	TVB23_HUMAN	Probable non-functional T cell receptor beta variable 23-1	TRBV23-1	Homo sapiens (Human)	adaptive immune response [GO:0002250]; cell surface receptor signaling pathway [GO:0007166]	plasma membrane [GO:0005886]; T cell receptor complex [GO:0042101]		GQKTKMDCTPEK;TKMDCTPEK	2	10.4	1.0023	-11.613	7.36798	0	0	0	0	9.27331	0	0	10.04
A0A0A6YYG3	A0A0A6YYG3	TVB68_HUMAN	T cell receptor beta variable 6-8	TRBV6-8	Homo sapiens (Human)	adaptive immune response [GO:0002250]; cell surface receptor signaling pathway [GO:0007166]	plasma membrane [GO:0005886]; T cell receptor complex [GO:0042101]		LNTEDFPLR	1	8	1.0327	-0.92056	12.4864	0	0	0	0	0	0	0	0
A0A0A6YYK7	A0A0A6YYK7	TVA19_HUMAN	T cell receptor alpha variable 19 (T-cell receptor alpha chain V region HPB-MLT)	TRAV19	Homo sapiens (Human)	adaptive immune response [GO:0002250]; immune response [GO:0006955]	extracellular space [GO:0005615]; plasma membrane [GO:0005886]; T cell receptor complex [GO:0042101]	MHC protein binding [GO:0042287]; peptide antigen binding [GO:0042605]	DTTYYLFWYK;NSFDEQNEISGR	2	19	0.99773	-12.662	0	0	0	12.4075	0	0	0	0	0
A0A0B4J1U7	A0A0B4J1U7	HV601_HUMAN	Immunoglobulin heavy variable 6-1	IGHV6-1	Homo sapiens (Human)	immunoglobulin mediated immune response [GO:0016064]	extracellular region [GO:0005576]; immunoglobulin complex [GO:0019814]; plasma membrane [GO:0005886]	antigen binding [GO:0003823]	GLEWLGR	1	5.8	1.0311	-0.92139	10.3985	0	11.0276	0	0	0	0	0	0
A0A0B4J1V7	A0A0B4J1V7	HV781_HUMAN	Probable non-functional immunoglobulin heavy variable 7-81	IGHV7-81	Homo sapiens (Human)	immunoglobulin mediated immune response [GO:0016064]	extracellular region [GO:0005576]; immunoglobulin complex [GO:0019814]; plasma membrane [GO:0005886]	antigen binding [GO:0003823]	AEDMAMYYCAR	1	9.4	1.0342	-0.93957	5.23925	0	0	0	0	0	0	8.21257	0
A0A0B4J1Y9	A0A0B4J1Y9	HV372_HUMAN	Immunoglobulin heavy variable 3-72	IGHV3-72	Homo sapiens (Human)	immunoglobulin mediated immune response [GO:0016064]	extracellular region [GO:0005576]; immunoglobulin complex [GO:0019814]; plasma membrane [GO:0005886]	antigen binding [GO:0003823]	GLEWVGR	1	5.9	1.0676	-0.67313	11.3961	11.6579	11.4389	11.9538	10.9473	11.4127	12.352	12.4291	0
A0A0B4J1Z2	A0A0B4J1Z2	KVD43_HUMAN	Immunoglobulin kappa variable 1D-43	IGKV1D-43	Homo sapiens (Human)	adaptive immune response [GO:0002250]; immune response [GO:0006955]	extracellular space [GO:0005615]; immunoglobulin complex [GO:0019814]; plasma membrane [GO:0005886]		DMRVPAQRLGLLLLWFPGAR	1	17.1	1.0081	-4.6135	0	0	0	6.02649	0	0	0	0	7.64753
A0A0B4J237	A0A0B4J237	TVA82_HUMAN	T cell receptor alpha variable 8-2	TRAV8-2	Homo sapiens (Human)	adaptive immune response [GO:0002250]	T cell receptor complex [GO:0042101]		LLLLVPVLEVIFTLGGTR	1	15.9	1.0123	-3.4639	0	12.9332	0	0	0	0	0	8.52517	0
A0A0B4J238	A0A0B4J238	TVA12_HUMAN	T cell receptor alpha variable 1-2	TRAV1-2	Homo sapiens (Human)	adaptive immune response [GO:0002250]; response to bacterium [GO:0009617]	T cell receptor complex [GO:0042101]		ELQMKDSASYLCA	1	12.3	1.0837	-0.52713	0	5.41859	0	0	0	0	0	0	0
A0A0B4J240	A0A0B4J240	TVA10_HUMAN	T cell receptor alpha variable 10	TRAV10	Homo sapiens (Human)	adaptive immune response [GO:0002250]; response to bacterium [GO:0009617]	T cell receptor complex [GO:0042101]		QSSLHITASQLSDSASYICVVS;WYKQDTGR	2	26.3	1.0267	-1.1584	0	0	0	0	0	0	14.8904	0	11.8565
A0A0B4J245	A0A0B4J245	TVAL1_HUMAN	T cell receptor alpha variable 12-1	TRAV12-1	Homo sapiens (Human)	adaptive immune response [GO:0002250]	T cell receptor complex [GO:0042101]	peptide antigen binding [GO:0042605]	ASQYISLLIRDSK;VLLVILWLQLSWVWSQR	2	26.8	1.0256	-1.3837	5.11132	0	0	4.67084	3.76638	0	16.4712	0	6.63609
A0A0B4J263	A0A0B4J263	TVA39_HUMAN	T cell receptor alpha variable 39	TRAV39	Homo sapiens (Human)	adaptive immune response [GO:0002250]; response to bacterium [GO:0009617]	T cell receptor complex [GO:0042101]		SLESLFVLLSNGAVK	1	13.6	1.0739	-0.47594	0	0	0	0	0	0	0	0	9.7722
A0A0B4J273	A0A0B4J273	TVA34_HUMAN	T cell receptor alpha variable 34	TRAV34	Homo sapiens (Human)	adaptive immune response [GO:0002250]; response to bacterium [GO:0009617]	T cell receptor complex [GO:0042101]		QKYGEGLIFLMMLQK;QKYGEGLIFLMMLQKGGEEK	2	17.9	1.035	-0.94781	0	0	0	15.3371	0	0	0	14.4864	0
A0A0B4J274	A0A0B4J274	TVA20_HUMAN	T cell receptor alpha variable 20	TRAV20	Homo sapiens (Human)	adaptive immune response [GO:0002250]; response to bacterium [GO:0009617]	T cell receptor complex [GO:0042101]		LQEGESSSLNCSYTVSGLRGLFWYR	1	22.3	1.0025	-9.9863	0	10.247	0	0	0	0	0	0	0
A0A0B4J276	A0A0B4J276	TVA25_HUMAN	T cell receptor alpha variable 25	TRAV25	Homo sapiens (Human)	adaptive immune response [GO:0002250]; response to bacterium [GO:0009617]	T cell receptor complex [GO:0042101]		QKRLTFQFGEAK	1	11	1.0745	-0.38361	12.4097	0	0	0	0	0	0	0	0
A0A0B4J2E0	A0A0B4J2E0	TVBL4_HUMAN	T cell receptor beta variable 12-4	TRBV12-4	Homo sapiens (Human)	adaptive immune response [GO:0002250]; cell surface receptor signaling pathway [GO:0007166]	plasma membrane [GO:0005886]; T cell receptor complex [GO:0042101]		GSWTLCCVSLCILVAK	1	13.9	1.0812	-0.47929	0	0	0	0	0	0	11.5894	0	0
A0A0C4DGP1	A0A0C4DGP1	SGSN1_HUMAN	Small integral membrane protein 10-like protein 3 (Salivary gland-specific protein SAGSIN1)	SMIM10L3 SAGSIN1	Homo sapiens (Human)				LSRSAAARSYGVFCK;SYGVFCKGLTR	2	27.9	1.0108	-1.9163	0	0	0	0	17.2391	15.5128	0	0	0
A0A0C4DH31	A0A0C4DH31	HV118_HUMAN	Immunoglobulin heavy variable 1-18	IGHV1-18	Homo sapiens (Human)	immunoglobulin mediated immune response [GO:0016064]	extracellular region [GO:0005576]; immunoglobulin complex [GO:0019814]; plasma membrane [GO:0005886]	antigen binding [GO:0003823]	QAPGQGLEWMGWISAYNGNTNYAQKLQGR	1	24.8	0.99908	-12.351	0	0	0	0	0	0	8.83753	0	0
A0A0C4DH39	A0A0C4DH39	HV158_HUMAN	Immunoglobulin heavy variable 1-58	IGHV1-58	Homo sapiens (Human)	immunoglobulin mediated immune response [GO:0016064]	extracellular region [GO:0005576]; immunoglobulin complex [GO:0019814]; plasma membrane [GO:0005886]	antigen binding [GO:0003823]	DWIWRILFLVGAATGAHSQMQLVQSGPEVK	1	25.6	1.0082	-5.0549	0	12.2283	13.0967	0	0	0	0	15.9655	0
A0A0C4DH42	A0A0C4DH42	HV366_HUMAN	Immunoglobulin heavy variable 3-66	IGHV3-66	Homo sapiens (Human)	immunoglobulin mediated immune response [GO:0016064]	extracellular region [GO:0005576]; immunoglobulin complex [GO:0019814]; plasma membrane [GO:0005886]	antigen binding [GO:0003823]	AEDTAVYYCAR;GVQCEVQLVESGGGLIQPGGSLR;NTLYLQMNSLR	3	38.8	1.0077	-4.656	5.50894	0	0	0	0	0	0	0	0
A0A0G2JMD5	A0A0G2JMD5	PRA33_HUMAN	PRAME family member 33	PRAMEF33	Homo sapiens (Human)	negative regulation of apoptotic process [GO:0043066]; negative regulation of cell differentiation [GO:0045596]; negative regulation of DNA-templated transcription [GO:0045892]; positive regulation of cell population proliferation [GO:0008284]	cytoplasm [GO:0005737]		EHLEHLLRYLK;KCSLNKTGK;LLELAGQSLLR;MGEHQPLKVFIDLCLK	4	9.9	1.0277	-0.8878	0	0	0	12.003	0	0	0	0	0
A0A0G2JMI3	A0A0G2JMI3	HV692_HUMAN	Immunoglobulin heavy variable 1-69-2	IGHV1-69-2	Homo sapiens (Human)	immunoglobulin mediated immune response [GO:0016064]	extracellular region [GO:0005576]; immunoglobulin complex [GO:0019814]; plasma membrane [GO:0005886]	antigen binding [GO:0003823]	FQGRVTITADTSTDTAYMELSSLR	1	20.5	1.0009	-9.7228	0	0	7.09614	0	0	0	0	0	0
A0A0J9YX57	A0A0J9YX57	MAB6B_HUMAN	Melanoma-associated antigen B6B	MAGEB6B	Homo sapiens (Human)	negative regulation of transcription by RNA polymerase II [GO:0000122]	nucleus [GO:0005634]		ANKMVQFLQKK;SSGSSVPQESQGASPTGYPDAGASCSK	2	9.3	0.99958	-12.267	0	0	4.58958	0	11.1459	6.27624	0	0	0
A0A0J9YX94	A0A0J9YX94	PMA6F_HUMAN	Paraneoplastic antigen Ma6F	PNMA6F PNMA6BL	Homo sapiens (Human)				DMLQLWCHASER;MLQDWCRRMGVNAER;RPPDFLR;VLIKVFRK	4	7.3	0.99315	-13.851	11.4088	9.32717	9.15578	10.0448	0	9.40746	11.2599	0	15.298
A0A0J9YXV3	A0A0J9YXV3	GREP1_HUMAN	Glycine-rich extracellular protein 1 (Long intergenic non-protein coding RNA 514)	GREP1 LINC00514	Homo sapiens (Human)				EGGWGLK	1	1.3	1.0034	-11.748	0	0	8.61187	0	0	0	0	0	0
A0A0J9YY54	A0A0J9YY54	TX13D_HUMAN	Testis-expressed protein 13D	TEX13D	Homo sapiens (Human)			metal ion binding [GO:0046872]; mRNA binding [GO:0003729]	SYSQEGCSDR	1	1.4	1.0336	-0.90928	0	0	0	0	0	4.33985	0	0	0
A0A0K0K1D8	A0A0K0K1D8	TVB61_HUMAN	T cell receptor beta variable 6-1	TRBV6-1	Homo sapiens (Human)	adaptive immune response [GO:0002250]; cell surface receptor signaling pathway [GO:0007166]	plasma membrane [GO:0005886]; T cell receptor complex [GO:0042101]		LNKREFSLR	1	7.9	1.0025	-8.8806	0	0	8.77033	0	0	0	0	0	0
A0A0U1RQF7	A0A0U1RQF7	DP2NB_HUMAN	DPEP2 neighbor protein	DPEP2NB	Homo sapiens (Human)				LEHRGRR	1	5.7	1.083	-0.47883	0	0	0	0	0	0	16.2809	0	0
A0A0U1RQG5	A0A0U1RQG5	CT47C_HUMAN	Cancer/testis antigen family 47 member C1	CT47C1	Homo sapiens (Human)				RYPIRGFR	1	2.5	1.0832	-0.44391	12.5649	0	0	0	0	0	13.6672	0	12.4666
A0A0U1RR11	A0A0U1RR11	CENL1_HUMAN	Centromere protein V-like protein 1 (Centromere protein V pseudogene 1)	CENPVL1 CENPVP1	Homo sapiens (Human)			carbon-sulfur lyase activity [GO:0016846]; metal ion binding [GO:0046872]	VLLDTFEYPGLVHHTGGCHCGAVR;WLGRWRR	2	11.4	1.0028	-10.075	0	10.1876	0	10.2295	9.30232	15.6957	0	0	0
A0A0U1RR37	A0A0U1RR37	CA232_HUMAN	Uncharacterized protein C1orf232	C1orf232	Homo sapiens (Human)				TYKSKVLQTLSGESEEDLAEER;WGFLTHK	2	15.6	1.0116	-2.0001	7.10685	12.7456	0	0	0	0	0	0	0
A0A0U1RRE5	A0A0U1RRE5	NBDY_HUMAN	Negative regulator of P-body association (P-body dissociating protein) (Protein NoBody)	NBDY LINC01420	Homo sapiens (Human)	mRNA processing [GO:0006397]; negative regulation of cytoplasmic mRNA processing body assembly [GO:0010607]; nuclear-transcribed mRNA catabolic process [GO:0000956]	P-body [GO:0000932]		KRCLLAPR	1	11.8	1.0957	-0.41038	10.756	0	9.79518	11.0209	9.42356	6.80051	12.5907	9.60579	8.7846
A0A0U1RRK4	A0A0U1RRK4	LBHD2_HUMAN	LBH domain-containing protein 2	LBHD2	Homo sapiens (Human)				AADNAGSECACSEDPAAPAR	1	18.5	1.0091	-4.5053	0	0	0	0	0	0	5.39815	0	0
A0A0X1KG70	A0A0X1KG70	ORM2B_HUMAN	Olfactory receptor 4M2	OR4M2B	Homo sapiens (Human)		plasma membrane [GO:0005886]	G protein-coupled receptor activity [GO:0004930]; olfactory receptor activity [GO:0004984]	LCCILVALSWR	1	3.5	1.011	-3.4424	0	0	0	0	0	0	12.8183	0	0
A0A1B0GTB2	A0A1B0GTB2	TUNAR_HUMAN	Protein TUNAR (pTUNAR) (Beta cell and neural cell-regulin) (BNLN) (TCL1 upstream neural differentiation-associated RNA)	TUNAR	Homo sapiens (Human)	endoplasmic reticulum calcium ion homeostasis [GO:0032469]; negative regulation of neuron differentiation [GO:0045665]; neuron projection morphogenesis [GO:0048812]; positive regulation of insulin secretion involved in cellular response to glucose stimulus [GO:0035774]; regulation of cytosolic calcium ion concentration [GO:0051480]	endoplasmic reticulum [GO:0005783]; endoplasmic reticulum membrane [GO:0005789]	ATPase binding [GO:0051117]	MVITSENDEDR	1	22.9	1.0112	-3.4424	0	0	0	0	0	0	0	4.06841	0
A0A1B0GTD5	A0A1B0GTD5	SMI11_HUMAN	Sperm microtubule inner protein 11 (Testis-expressed protein 49)	SPMIP11 TEX49	Homo sapiens (Human)	flagellated sperm motility [GO:0030317]	axonemal A tubule inner sheath [GO:0160111]; sperm flagellum [GO:0036126]		LPPIISK	1	5.3	1.0035	-11.748	0	0	7.51404	0	0	0	0	0	0
A0A1B0GTH6	A0A1B0GTH6	CS2IP_HUMAN	Casein kinase II subunit alpha'-interacting protein	CSNKA2IP	Homo sapiens (Human)		nucleus [GO:0005634]		EIPWTLK;IVNSISNTRIQRDLCR;KVLSYHRLPAGVSWLEFIYSK;TSSLDYLWTSSLQR	4	7.9	0.99695	-20.138	0	0	10.5255	0	10.5495	0	11.3991	12.531	11.0116
A0A1B0GTJ6	A0A1B0GTJ6	SAXO3_HUMAN	Stabilizer of axonemal microtubules 3	SAXO3	Homo sapiens (Human)				GWRLPLTTKYQSSETR	1	4.8	1.0281	-1.0507	0	0	0	0	0	0	0	0	11.4406
A0A1B0GTL2	A0A1B0GTL2	CT204_HUMAN	Uncharacterized protein C20orf204	C20orf204 PRR17	Homo sapiens (Human)				GAVAGGR;QRSRRPK	2	7.4	0.99035	-26.921	0	9.66434	0	0	0	0	0	8.08012	0
A0A1B0GTR0	A0A1B0GTR0	EDD13_HUMAN	Epididymal protein 13	EDDM13	Homo sapiens (Human)		extracellular region [GO:0005576]		EKINLLKGIIGLMSR	1	9.3	0.91379	-0.32198	0	0	0	0	0	0	9.17804	0	0
A0A1B0GTR4	A0A1B0GTR4	SPRR5_HUMAN	Putative small proline-rich protein 5	SPRR5	Homo sapiens (Human)				CQEPCAPK;MSQQKQK	2	13.9	0.99533	-24.284	0	0	5.27869	0	0	0	0	6.0205	7.81154
A0A1B0GTW7	A0A1B0GTW7	CIROP_HUMAN	Ciliated left-right organizer metallopeptidase (EC 3.4.24.-) (Leishmanolysin-like peptidase 2)	CIROP LMLN2	Homo sapiens (Human)	cell adhesion [GO:0007155]; establishment of left/right asymmetry [GO:0061966]; proteolysis [GO:0006508]	cytoplasm [GO:0005737]; membrane [GO:0016020]	metal ion binding [GO:0046872]; metalloendopeptidase activity [GO:0004222]; peptidase activity [GO:0008233]	GFVMLPR;KWRDCPSGFSVR;LLLLLLLLLLPPLVLRVAASR;MLLLLLLLLLLPPLVLR	4	5.2	1.0119	-4.4541	8.70826	0	16.8451	16.7033	0	9.42255	10.618	0	10.3612
A0A1B0GTZ2	A0A1B0GTZ2	CC196_HUMAN	Putative coiled-coil domain-containing protein 196 (Long intergenic non-protein coding RNA 238)	CCDC196 C14orf53 LINC00238 NCRNA00238	Homo sapiens (Human)				GCEESSVMELLK;KMEWVKYQEQNNILQNDFHGK;YQEQNNILQNDFHGK	3	11.1	0.99768	-12.404	0	0	0	0	9.87578	0	5.50303	0	0
A0A1B0GU29	A0A1B0GU29	SIM28_HUMAN	Small integral membrane protein 28	SMIM28	Homo sapiens (Human)		membrane [GO:0016020]		RGLLGSSWK	1	5.9	1.0708	-0.81704	0	0	0	13.7941	0	0	0	0	0
A0A1B0GU33	A0A1B0GU33	TEX53_HUMAN	Testis-expressed protein 53	TEX53	Homo sapiens (Human)				MFEQHHPR	1	11.4	1.0302	-0.91104	0	0	0	0	11.2911	0	12.0077	0	11.3475
A0A1B0GU71	A0A1B0GU71	C97D2_HUMAN	Uncharacterized protein CFAP97D2 (CFAP97 domain-containing protein 2)	CFAP97D2	Homo sapiens (Human)				LKLEEER;LLLEKVASVMRTR	2	20.4	1.0252	-1.3607	9.26411	9.59384	0	0	0	10.946	0	0	12.6024
A0A1B0GUA6	A0A1B0GUA6	CC195_HUMAN	Putative coiled-coil domain-containing protein 195	CCDC195	Homo sapiens (Human)				ASGSGRESGDER	1	6	1.0106	-2.7326	0	0	0	0	0	0	4.80509	0	0
A0A1B0GUA9	A0A1B0GUA9	CM046_HUMAN	Uncharacterized protein C13orf46	C13orf46	Homo sapiens (Human)				ESFSTLGKLGHESGKQDPER;KESFSTLGKLGHESGK	2	9.9	1.0239	-1.1348	0	12.1779	11.9679	11.4906	11.4166	0	12.6962	0	0
A0A1B0GUS0	A0A1B0GUS0	CS085_HUMAN	Uncharacterized protein C19orf85	C19orf85	Homo sapiens (Human)				RFLHNQICR	1	4.1	1.0661	-0.66087	0	0	10.0482	0	0	0	0	0	0
A0A1B0GUS4	A0A1B0GUS4	UB2L5_HUMAN	Ubiquitin-conjugating enzyme E2 L5 (EC 2.3.2.23) (Ubiquitin-protein ligase L5)	UBE2L5	Homo sapiens (Human)	protein K11-linked ubiquitination [GO:0070979]; ubiquitin-dependent protein catabolic process [GO:0006511]	nucleus [GO:0005634]; ubiquitin ligase complex [GO:0000151]	ATP binding [GO:0005524]; ligase activity [GO:0016874]; ubiquitin conjugating enzyme activity [GO:0061631]; ubiquitin protein ligase binding [GO:0031625]	KCGMENFR	1	5.2	0.99804	-12.549	0	0	0	0	0	0	0	0	5.70479
A0A1B0GUU1	A0A1B0GUU1	CQ113_HUMAN	Uncharacterized protein C17orf113	C17orf113	Homo sapiens (Human)				CSALLELQR;EEFTWLDFDYERK;MVPPGKKPAGEASNSNKK;QALVRNKHGK;RVRDMQVAIASVLHTEACQR	5	10.4	0.99693	-21.43	10.1918	0	0	16.8408	15.5592	0	0	0	0
A0A1B0GUV7	A0A1B0GUV7	TEX48_HUMAN	Testis-expressed protein 48	TEX48	Homo sapiens (Human)				AAHQNLILKIFCLCCR	1	13.3	1.0371	-0.87416	12.2309	0	11.677	0	0	0	0	0	0
A0A1B0GUW6	A0A1B0GUW6	SPEM3_HUMAN	Uncharacterized protein SPEM3	SPEM3	Homo sapiens (Human)	flagellated sperm motility [GO:0030317]; sperm individualization [GO:0007291]	cytoplasm [GO:0005737]; membrane [GO:0016020]		NPGLIQDCGGHKVK;QMSMPTHINWK	2	2.1	1.0041	-11.254	9.60605	0	0	0	0	0	0	0	0
A0A1B0GUX0	A0A1B0GUX0	SMIP1_HUMAN	Protein SPMIP1 (ATP6V1F neighbor gene protein) (Protein ATP6V1FNB) (Sperm-associated microtubule inner protein 1)	SPMIP1 ATP6V1FNB	Homo sapiens (Human)				ALLYEGISHDFQGRYR;LPLKLPTLHPKAPLSPPPAPK	2	21	1.0084	-7.8702	0	0	0	0	0	0	4.0703	0	0
A0A1B0GUY1	A0A1B0GUY1	MRCOL_HUMAN	MARCO-like protein	MARCOL	Homo sapiens (Human)	extracellular matrix organization [GO:0030198]	collagen-containing extracellular matrix [GO:0062023]; extracellular space [GO:0005615]	extracellular matrix structural constituent conferring tensile strength [GO:0030020]	LQGQPGYFNKLEKPRHFK;NSGKSNQKGNPESSNK;SNQKGNPESSNK	3	11.9	1.0105	-2.353	0	0	0	0	0	13.8524	14.6741	0	0
A0A1B0GV03	A0A1B0GV03	GG6L7_HUMAN	Golgin subfamily A member 6-like protein 7	GOLGA6L7	Homo sapiens (Human)		cis-Golgi network [GO:0005801]		KIKIISI;KQEEQMGEQEEQIR;KQEEQMGEQEEQMR;KQEEQMWKQEEQIGEQEEQMR;LQFKEER;QEEQMGEQEEQMR;QEEQMGEQEEQMRK;QEEQMWKQEEQIGEQEEQMRK	8	23	0.9965	-19.326	11.8749	14.0693	9.82287	8.27678	0	10.5335	0	14.3796	9.33537
A0A1B0GV85	A0A1B0GV85	RELD1_HUMAN	Reelin domain-containing protein 1	REELD1	Homo sapiens (Human)		membrane [GO:0016020]		NLSFVWK	1	1.3	1.0326	-0.94628	0	0	6.96463	0	0	0	0	0	0
A0A1B0GVB3	A0A1B0GVB3	CG078_HUMAN	Putative uncharacterized protein C7orf78	C7orf78	Homo sapiens (Human)				FITHKHCECTWDSK;FITTFPHLDLQK;GTRDRDIAK	3	13.7	0.99869	-12.566	11.2459	0	10.3286	9.43415	0	10.2103	0	0	0
A0A1B0GVG4	A0A1B0GVG4	CC194_HUMAN	Coiled-coil domain-containing protein 194	CCDC194	Homo sapiens (Human)				SRSRSGPSGGCR	1	5.1	1.0682	-0.38543	0	12.3047	0	0	0	0	0	0	0
A0A1B0GVG6	A0A1B0GVG6	TEX54_HUMAN	Testis-expressed protein 54	TEX54	Homo sapiens (Human)				ECERGLPEGRGELR;EDETTDTQRGPR;EGNQEEPEKG;GCCQDKDFEMSDEQSK;KQESPIREGNQEEPEK	5	47.6	1.0017	-11.624	0	0	8.32197	11.4178	11.4452	11.2771	10.7605	0	10.9701
A0A1B0GVH4	A0A1B0GVH4	PRS51_HUMAN	Serine protease-like protein 51	PRSS51	Homo sapiens (Human)	proteolysis [GO:0006508]	extracellular region [GO:0005576]	serine-type endopeptidase activity [GO:0004252]	NMICAWNEPGTNGIFKVLTPAQPPPPSR	1	12.7	1.0009	-12.19	0	0	0	9.56645	0	0	0	0	0
A0A1B0GVH6	A0A1B0GVH6	CM042_HUMAN	Uncharacterized protein C13orf42	C13orf42	Homo sapiens (Human)				EHSLHSNWILR;LERHPIYLPK;YKSTSSMDTSLYYLRQEEDR	3	12.6	1.0018	-11.896	0	0	0	0	0	0	10.0764	9.92028	0
A0A1B0GVH7	A0A1B0GVH7	IQCM_HUMAN	IQ domain-containing protein M	IQCM	Homo sapiens (Human)				KVTRDVVQEHR;QILNLAELEEWMDRKK;TLIAQHYEK	3	7.2	0.99546	-12.971	0	0	11.3111	0	13.9932	0	0	0	0
A0A1B0GVK7	A0A1B0GVK7	F240A_HUMAN	Protein FAM240A	FAM240A	Homo sapiens (Human)				EIGKQTYYR	1	10.8	1.0432	-0.8713	15.0658	0	0	0	0	15.1388	0	15.5486	0
A0A1B0GVM5	A0A1B0GVM5	ETDC_HUMAN	Embryonic testis differentiation protein homolog C	ETDC	Homo sapiens (Human)				KPTKNVQVFLINRQLGR	1	28.8	1.0289	-1.0673	0	0	0	0	5.03162	0	0	0	0
A0A1B0GVM6	A0A1B0GVM6	CK097_HUMAN	Uncharacterized protein C11orf97	C11orf97	Homo sapiens (Human)		ciliary basal body [GO:0036064]; ciliary base [GO:0097546]; cytoplasm [GO:0005737]		FLYCEPHKRIK;KFLYCEPHKR;RDECHIK	3	15.1	0.99694	-19.892	0	13.8247	0	0	10.2607	0	0	5.61562	0
A0A1B0GVN3	A0A1B0GVN3	CB092_HUMAN	Uncharacterized protein C2orf92 (Long intergenic non-protein coding RNA 1125)	C2orf92 LINC01125	Homo sapiens (Human)		membrane [GO:0016020]		QLKSSSCV	1	3	1.0264	-0.8808	0	0	0	12.7356	0	0	0	0	0
A0A1B0GVZ2	A0A1B0GVZ2	F240B_HUMAN	Protein FAM240B	FAM240B	Homo sapiens (Human)				MNNQYIRREVFCCGTCHELK	1	25.6	1.0081	-4.6135	0	0	0	6.44887	5.39032	0	0	0	0
A0A1B0GVZ6	A0A1B0GVZ6	MB3LB_HUMAN	Methyl-CpG-binding domain protein 3-like 2B	MBD3L2B	Homo sapiens (Human)	DNA methylation-dependent heterochromatin formation [GO:0006346]; negative regulation of transcription by RNA polymerase II [GO:0000122]	nucleus [GO:0005634]	methyl-CpG binding [GO:0008327]	KREIHMAK	1	3.9	0.99203	-0.35972	0	0	0	0	0	0	12.2679	0	0
A0A1B0GW35	A0A1B0GW35	EXC1L_HUMAN	Exocyst complex component 1-like	EXOC1L	Homo sapiens (Human)				IGLDEKYEVTKK;IVMVKHYR	2	11.6	1.0124	-3.8073	5.95945	0	0	0	0	0	0	6.96751	0
A0A1B0GW54	A0A1B0GW54	SIM39_HUMAN	Small integral membrane protein 39	SMIM39	Homo sapiens (Human)		membrane [GO:0016020]		ARAPQPR;VVVSAVLALLVLINVVLIFLLAFR	2	55.4	1.0018	-9.6652	0	8.63303	0	0	5.03699	7.57274	0	0	0
A0A1B0GW64	A0A1B0GW64	SIM33_HUMAN	Small integral membrane protein 33	SMIM33	Homo sapiens (Human)		membrane [GO:0016020]		HQAGHYSWPSPAVNSSSEQEPQR;MHQAGHYSWPSPAVNSSSEQEPQR	2	18.2	0.99479	-18.358	0	0	0	0	0	0	7.53411	0	15.0467
A0A1B0GWH4	A0A1B0GWH4	HSFX3_HUMAN	Heat shock transcription factor, X-linked member 3	HSFX3	Homo sapiens (Human)	regulation of transcription by RNA polymerase II [GO:0006357]	chromatin [GO:0000785]; nucleus [GO:0005634]	DNA-binding transcription factor activity [GO:0003700]; DNA-binding transcription factor activity, RNA polymerase II-specific [GO:0000981]; RNA polymerase II cis-regulatory region sequence-specific DNA binding [GO:0000978]	LLENIQRK;NLVATRR;NLVATRRSLR	3	5.4	1.0096	-3.0117	0	0	0	0	0	12.168	0	7.80974	0
A0A1B0GX49	A0A1B0GX49	TVB64_HUMAN	T cell receptor beta variable 6-4	TRBV6-4	Homo sapiens (Human)	adaptive immune response [GO:0002250]; cell surface receptor signaling pathway [GO:0007166]	plasma membrane [GO:0005886]; T cell receptor complex [GO:0042101]		QDLGLGLRLIHYSNTAGTTGK	1	18.4	1.071	-0.59491	0	0	0	11.6849	0	0	0	0	0
A0A1B0GX95	A0A1B0GX95	TVB74_HUMAN	T cell receptor beta variable 7-4	TRBV7-4	Homo sapiens (Human)	adaptive immune response [GO:0002250]; cell surface receptor signaling pathway [GO:0007166]	plasma membrane [GO:0005886]; T cell receptor complex [GO:0042101]		FSAERPERSVSTLK	1	12.2	1.0433	-0.86824	0	0	0	0	0	0	0	0	9.26936
A0A1W2PP97	A0A1W2PP97	THSD8_HUMAN	Thrombospondin type-1 domain-containing protein 8	THSD8	Homo sapiens (Human)				QERSREVVGTAPGPVFMDPEK	1	18.3	1.0358	-1.033	0	12.0458	0	0	0	0	0	0	0
A0A1W2PPD8	A0A1W2PPD8	KDM4F_HUMAN	Probable lysine-specific demethylase 4F (EC 1.14.11.66)	KDM4F	Homo sapiens (Human)	chromatin remodeling [GO:0006338]; regulation of gene expression [GO:0010468]	chromatin [GO:0000785]; nucleus [GO:0005634]	histone H3K9 demethylase activity [GO:0032454]; metal ion binding [GO:0046872]; oxidoreductase activity [GO:0016491]	KAMRVGQYR;TWYVVPPEHGQR;TWYVVPPEHGQRLECLAR	3	4.2	1.0264	-1.2294	0	0	0	13.579	0	0	11.507	0	0
A0A1W2PPE3	A0A1W2PPE3	CA202_HUMAN	Uncharacterized protein C1orf202	C1orf202	Homo sapiens (Human)				AARLERGPPPR;QAHARAGKEAPER	2	13.2	1.0112	-4.417	0	0	0	0	0	0	0	5.75229	12.1382
A0A1W2PPF3	A0A1W2PPF3	DUXB_HUMAN	Double homeobox protein B	DUXB	Homo sapiens (Human)	regulation of transcription by RNA polymerase II [GO:0006357]	nucleoplasm [GO:0005654]; nucleus [GO:0005634]	DNA-binding transcription factor activity, RNA polymerase II-specific [GO:0000981]; RNA polymerase II transcription regulatory region sequence-specific DNA binding [GO:0000977]	LAEQTGLQESRIQMWFQK;QKQTFITWTQK;QTFITWTQK	3	8.4	1.0113	-2.6981	0	14.9427	14.9397	14.9761	13.1109	14.6153	11.0603	0	0
A0A1W2PPH5	A0A1W2PPH5	TFLM_HUMAN	TATA-box-binding protein-associated factor 11-like protein 13	TAF11L13	Homo sapiens (Human)	RNA polymerase II preinitiation complex assembly [GO:0051123]	transcription factor TFIID complex [GO:0005669]	protein heterodimerization activity [GO:0046982]	ERKPTVDAEEAQR;ETGRQTGVSAEMLAMPR	2	15.2	1.0017	-11.89	0	0	13.9581	12.138	0	0	13.8311	0	0
A0A1W2PPK0	A0A1W2PPK0	CPHL2_HUMAN	Cytoplasmic polyadenylated homeobox-like protein 2	CPHXL2	Homo sapiens (Human)	regulation of transcription by RNA polymerase II [GO:0006357]	nucleus [GO:0005634]	DNA-binding transcription factor activity, RNA polymerase II-specific [GO:0000981]; RNA polymerase II cis-regulatory region sequence-specific DNA binding [GO:0000978]	ARLPPEERQR;QRIFLTWK	2	4	0.99522	-12.977	0	0	10.5327	7.14863	0	0	0	10.8425	0
A0A1W2PQ72	A0A1W2PQ72	MSD7_HUMAN	Myb/SANT-like DNA-binding domain-containing protein 7	MSANTD7	Homo sapiens (Human)				QCRSKFK	1	1.9	1.0661	-0.46797	0	0	0	8.92181	0	0	0	0	0
A0A1W2PQL4	A0A1W2PQL4	ZN722_HUMAN	Zinc finger protein 722	ZNF722 ZNF722P	Homo sapiens (Human)	regulation of DNA-templated transcription [GO:0006355]	nucleus [GO:0005634]	DNA-binding transcription factor activity, RNA polymerase II-specific [GO:0000981]; metal ion binding [GO:0046872]; RNA polymerase II cis-regulatory region sequence-specific DNA binding [GO:0000978]	CEECGKAFRWPSNLTR;FSNCNRHETR;IFQTHKCVIVFGK	3	10.2	0.99842	-12.357	0	0	0	0	0	10.9633	0	0	0
A0A1W2PR19	A0A1W2PR19	GSTT4_HUMAN	Glutathione S-transferase theta-4 (EC 2.5.1.18) (GST class-theta-4) (Glutathione S-transferase theta pseudogene 1)	GSTT4 GSTTP1	Homo sapiens (Human)	glutathione metabolic process [GO:0006749]	cytoplasm [GO:0005737]; cytosol [GO:0005829]	glutathione transferase activity [GO:0004364]	GYIDINPLRK	1	4.1	1.0706	-0.81747	0	0	0	0	0	11.3081	0	12.9394	0
A0A1W2PR48	A0A1W2PR48	TLE7_HUMAN	Transducin-like enhancer protein 7	TLE7	Homo sapiens (Human)	negative regulation of canonical Wnt signaling pathway [GO:0090090]	nucleus [GO:0005634]; transcription regulator complex [GO:0005667]	transcription corepressor activity [GO:0003714]	HEVPVYGSR	1	2	1.002	-8.8964	0	0	0	6.91779	0	0	0	0	0
A0A1W2PR75	A0A1W2PR75	S72L6_HUMAN	RNA polymerase II subunit A C-terminal domain phosphatase SSU72 like protein 6 (RNA polymerase II subunit A C-terminal domain phosphatase SSU72L6) (CTD phosphatase SSU72L6) (EC 3.1.3.16)	SSU72L6	Homo sapiens (Human)	mRNA processing [GO:0006397]; termination of RNA polymerase II transcription [GO:0006369]	mRNA cleavage and polyadenylation specificity factor complex [GO:0005847]	myosin phosphatase activity [GO:0017018]; RNA polymerase II CTD heptapeptide repeat phosphatase activity [GO:0008420]	ECYTHNGILHILGRNERIKPGPER	1	12.4	1.0659	-0.82156	11.2379	0	0	0	0	0	0	0	0
A0A1W2PR95	A0A1W2PR95	IGB1C_HUMAN	Immunoglobulin-binding protein 1 family member C	IGBP1C IGBP1P2	Homo sapiens (Human)	regulation of dephosphorylation [GO:0035303]; regulation of signal transduction [GO:0009966]	cytosol [GO:0005829]	protein phosphatase 2A binding [GO:0051721]	EHFIKYLTQCHYYR;IERYKQK;LDHLQQAR;QLLDEVEGATEPTGSRIVQEK	4	14.7	0.99162	-14.202	0	9.14891	18.1966	17.985	0	17.7458	0	18.4688	18.7153
A0A1W2PRP0	A0A1W2PRP0	FOXL3_HUMAN	Forkhead box protein L3	FOXL3	Homo sapiens (Human)	anatomical structure morphogenesis [GO:0009653]; cell differentiation [GO:0030154]; regulation of transcription by RNA polymerase II [GO:0006357]	nucleus [GO:0005634]	DNA-binding transcription factor activity, RNA polymerase II-specific [GO:0000981]; RNA polymerase II cis-regulatory region sequence-specific DNA binding [GO:0000978]	ANQRAWQNSIRHNLSLNSCFVK;EPPASPAPPGKEHPRDLK	2	17.2	1.0283	-1.2772	0	0	0	10.6705	12.2478	0	0	0	0
A0A286YEV6	A0A286YEV6	SCGR4_HUMAN	Small cysteine and glycine repeat-containing protein 4 (Keratin-associated protein 28-4)	SCYGR4 KRTAP28-4	Homo sapiens (Human)		intermediate filament [GO:0005882]		CCCQKQCCC;GCCGGCCSTPVICCCRR;GCCQQKCCCQKQCCC;MGCCGCGSCGGCGGR	4	44.8	0.74265	-0.1128	6.47034	0	0	0	0	8.85484	0	0	5.51463
A0A286YEX9	A0A286YEX9	SCGRX_HUMAN	Small cysteine and glycine repeat-containing protein 10 (Keratin-associated protein 28 family pseudogene 2)	SCYGR10 KRTAP28p2	Homo sapiens (Human)		intermediate filament [GO:0005882]		CCCQKQCCC;GCCGCGGCGGR;GCCGGCCSTPVICCCRR;SCGCGCGKSCCQQK;YYRVGCCSSCCPCCR	5	62.9	1.0018	-10.319	0	0	6.0618	0	3.83633	0	0	0	0
A0A286YEY9	A0A286YEY9	SCGR1_HUMAN	Small cysteine and glycine repeat-containing protein 1 (Keratin-associated protein 28-1)	SCYGR1 KRTAP28-1	Homo sapiens (Human)		intermediate filament [GO:0005882]		CCCQKQCCC;CTTCRCYRVGCCSSCCPCCR;GCCGCGGCGGCGGCGGGCGGGCGRCTTCR;GCCGGCCSTPVICCCRR;GCCQQKCCCQKQCCC	5	86.4	0.99646	-12.762	0	0	8.62443	11.3881	0	0	0	0	0
A0A286YF01	A0A286YF01	SCGR7_HUMAN	Small cysteine and glycine repeat-containing protein 7 (Keratin-associated protein 28-7)	SCYGR7 KRTAP28-7	Homo sapiens (Human)		intermediate filament [GO:0005882]		GCCGGCCSTPVICCCRR;GCCQQKGCCQKQCCC;TCGSCGCGCGKGCCQQK	3	44.8	1.0982	-0.39301	0	0	0	0	4.78754	0	0	0	0
A0A286YF46	A0A286YF46	SCGR5_HUMAN	Small cysteine and glycine repeat-containing protein 5 (Keratin-associated protein 28-5)	SCYGR5 KRTAP28-5	Homo sapiens (Human)		intermediate filament [GO:0005882]		GCCGGCCSTPVICCCRR;GCCQQKGCCQKQCCC;RTCCSCGCGCGK;TCCSCGCGCGKGCCQQK	4	50.6	1.0114	-4.469	5.97501	5.20922	0	0	0	0	0	4.09879	0
A0A286YF58	A0A286YF58	TM271_HUMAN	Transmembrane protein 271	TMEM271	Homo sapiens (Human)		membrane [GO:0016020]		QLKDYQR	1	1.8	1.035	-0.91269	0	0	0	0	11.2377	11.322	0	11.6182	10.4658
A0A286YF60	A0A286YF60	SCGR3_HUMAN	Small cysteine and glycine repeat-containing protein 3 (Keratin-associated protein 28-3)	SCYGR3 KRTAP28-3	Homo sapiens (Human)		intermediate filament [GO:0005882]		CCCQKQCCC;GCCGGCCSTPVICCCRR;GCCQQKCCCQKQCCC;TCRSCGCGCRK	4	43	1.0098	-3.6515	0	0	0	0	0	0	0	0	6.70183
A0A286YF77	A0A286YF77	SCGR6_HUMAN	Small cysteine and glycine repeat-containing protein 6 (Keratin-associated protein 28-6)	SCYGR6 KRTAP28-6	Homo sapiens (Human)		intermediate filament [GO:0005882]		GCCGGCCSTPVICCCRR;TCHSCGCGCGCGK	2	28.6	1.08	-0.51646	0	0	0	0	0	3.53107	0	0	0
A0A286YFB4	A0A286YFB4	SCGR2_HUMAN	Small cysteine and glycine repeat-containing protein 2 (Keratin-associated protein 28-2)	SCYGR2 KRTAP28-2	Homo sapiens (Human)		intermediate filament [GO:0005882]		CCCQKQCCC;GCCGCGGCGGCGGR;GCCGGCCSTPVICCCRR;GCCQQKCCCQKQCCC;MGCCGCGGCGGCGGR;RTCHSCGCGCGK;RTCHSCGCGCGKGCCQQK;TCHSCGCGCGK	8	48.3	0.99575	-22.04	7.46442	9.69127	8.88932	10.7942	8.31129	11.1446	0	5.94762	0
A0A2R8Y4Y8	A0A2R8Y4Y8	OSP4B_HUMAN	Oocyte-secreted protein 4B	OOSP4B	Homo sapiens (Human)		extracellular region [GO:0005576]		MKIRPFDK	1	5	0.99746	-12.536	0	11.8062	0	0	0	0	0	0	0
A0A2R8Y619	A0A2R8Y619	H2BK1_HUMAN	Histone H2B type 2-K1 (Histone H2B type 2-E1)	H2BK1 H2BE1	Homo sapiens (Human)		nucleosome [GO:0000786]; nucleus [GO:0005634]	DNA binding [GO:0003677]; protein heterodimerization activity [GO:0046982]; structural constituent of chromatin [GO:0030527]	QVHPDIGISAK	1	9	1.0267	-0.88988	0	0	0	0	11.016	0	0	0	0
A0A2R8Y7D0	A0A2R8Y7D0	TINCR_HUMAN	Ubiquitin domain-containing protein TINCR (Placenta-specific protein 2) (Terminal differentiation-induced cornification regulator)	TINCR LINC00036 NCRNA00036 PLAC2	Homo sapiens (Human)				AFYYNARR	1	6.7	0.16	-0.0082003	0	0	8.90839	0	0	0	0	0	0
A0A2R8Y7Y5	A0A2R8Y7Y5	CIST1_HUMAN	Protein CIST1 (Colon intestine and stomach enriched-protein 1)	CIST1	Homo sapiens (Human)		membrane [GO:0016020]		FENLDEVSMGSVNDR	1	6.4	1.0829	-0.53012	0	0	0	0	0	0	15.4351	0	0
A0A2R8YCJ5	A0A2R8YCJ5	SIM41_HUMAN	Small integral membrane protein 41	SMIM41	Homo sapiens (Human)		membrane [GO:0016020]		EPEPGSASGEDGDDDS	1	17.2	0.9375	-0.33782	6.95268	0	0	0	0	0	0	0	0
A0A2R8YFL7	A0A2R8YFL7	OSP4A_HUMAN	Oocyte-secreted protein 4A	OOSP4A	Homo sapiens (Human)		extracellular region [GO:0005576]		CKNKAVHSG	1	4.9	1.0724	-0.43768	16.3966	0	0	0	0	16.3066	0	0	0
A0A2Z4LIS9	A0A2Z4LIS9	FXO3B_HUMAN	Forkhead box protein O3B	FOXO3B	Homo sapiens (Human)	regulation of transcription by RNA polymerase II [GO:0006357]	cytosol [GO:0005829]; nucleus [GO:0005634]	DNA-binding transcription factor activity, RNA polymerase II-specific [GO:0000981]; RNA polymerase II cis-regulatory region sequence-specific DNA binding [GO:0000978]	GNSNSSAG	1	2.8	1.002	-9.081	0	0	0	0	4.83855	0	0	0	0
A0A3B3IRV3	A0A3B3IRV3	MCTS2_HUMAN	Malignant T-cell-amplified sequence 2	MCTS2	Homo sapiens (Human)	formation of translation preinitiation complex [GO:0001731]	cytoplasm [GO:0005737]	RNA binding [GO:0003723]	GPFCPTLRLLHK	1	6.6	1.0084	-3.0205	0	0	0	9.02212	0	0	0	0	0
A0A3B3IT33	A0A3B3IT33	TR51G_HUMAN	Putative tripartite motif-containing protein 51G (Tripartite motif-containing 51G pseudogene)	TRIM51G TRIM51GP	Homo sapiens (Human)	innate immune response [GO:0045087]; protein ubiquitination [GO:0016567]; regulation of gene expression [GO:0010468]	cytoplasm [GO:0005737]	ubiquitin protein ligase activity [GO:0061630]; zinc ion binding [GO:0008270]	AEYHKMVAFFHEEEQR;FYWEFNMGHSWNWAFGVCNNYWK;HCPTEWAAEER;MVAFFHEEEQR;QFLSSEEQICGTHR;TVSFVDVDR	6	16.2	1.004	-7.2604	0	0	9.6384	14.9187	0	6.35877	10.4145	0	7.45672
A0A3B3IU63	A0A3B3IU63	H2AL3_HUMAN	Histone H2A-like 3 (H2A.L.3)	H2AL3 H2AL1RP	Homo sapiens (Human)	heterochromatin formation [GO:0031507]	nucleosome [GO:0000786]; nucleus [GO:0005634]	nucleosomal DNA binding [GO:0031492]; protein heterodimerization activity [GO:0046982]; structural constituent of chromatin [GO:0030527]	AELQFPVSHLERCLR;EEEMVVLVVMGGRR;LCITPEHVK;RQRLSHSR	4	31.1	1.0078	-2.7545	0	0	10.6333	0	12.6071	0	0	8.76424	0
A0A494BZU4	A0A494BZU4	T217B_HUMAN	Putative transmembrane protein 217B	TMEM217B	Homo sapiens (Human)		membrane [GO:0016020]		THICYEAK	1	4.7	1.0301	-0.91136	10.3256	0	0	0	0	8.76308	0	0	10.7874
A0A494C071	A0A494C071	PWWP4_HUMAN	PWWP domain-containing DNA repair factor 4	PWWP4	Homo sapiens (Human)				AIAPARGTK;AIAPTPGTLSSYRSRSR;EKMGYRGTLR;GDRSAAR;GPPVHYREKELFDR;GYKSWVCRAIAPTPGALR;LVDFIVRRK;RDRPPVR;RDRPPVRR;RPGPDFQR;SRRAIASTPATLR;VGIGIAPIADALRRDRPPVR	12	6.5	0.9891	-28.049	0	13.0706	12.117	0	15.3265	14.7153	15.7354	11.0676	9.76035
A0A494C0Y3	A0A494C0Y3	F246A_HUMAN	Protein FAM246A	FAM246A	Homo sapiens (Human)				ALLPPPPPSPPAR;APGRLARLLGQLR;GRATYPAGVLEVSER	3	17.7	0.99512	-13.303	7.59029	0	11.7777	0	0	9.09598	0	10.3623	0
A0A577	A0A577	TVB41_HUMAN	T cell receptor beta variable 4-1	TRBV4-1 TCRBV7S1A1N2T	Homo sapiens (Human)	adaptive immune response [GO:0002250]; cell surface receptor signaling pathway [GO:0007166]	plasma membrane [GO:0005886]; T cell receptor complex [GO:0042101]		CEQHMGHR	1	7	1.0334	-0.94669	0	0	0	9.73093	0	0	0	0	0
A0A5B0	A0A5B0	TVB14_HUMAN	T cell receptor beta variable 14	TRBV14 TCRBV14S1 TCRBV16S1A1N1	Homo sapiens (Human)	adaptive immune response [GO:0002250]; cell surface receptor signaling pathway [GO:0007166]	plasma membrane [GO:0005886]; T cell receptor complex [GO:0042101]		LLSLVSLCLLGAK;RVMGKEIK	2	18.3	1.0226	-1.4808	0	0	0	0	10.3903	11.7724	13.1897	0	0
A0A5B6	A0A5B6	TVB28_HUMAN	T cell receptor beta variable 28	TRBV28 TCRBV3S1	Homo sapiens (Human)	adaptive immune response [GO:0002250]; cell surface receptor signaling pathway [GO:0007166]	plasma membrane [GO:0005886]; T cell receptor complex [GO:0042101]	peptide antigen binding [GO:0042605]	RTGEKVFLECVQDMDHENMFWYR	1	20.2	1.0735	-0.47539	0	0	0	0	0	17.7451	0	0	9.51932
A0A5F9ZH02	A0A5F9ZH02	SIM42_HUMAN	Small integral membrane protein 42	SMIM42	Homo sapiens (Human)		membrane [GO:0016020]		NRETHPRK	1	11.4	0.99794	-12.506	0	0	0	13.526	0	0	0	0	0
A0A6I8PU40	A0A6I8PU40	TUG1_HUMAN	Taurine up-regulated 1 protein	TUG1	Homo sapiens (Human)		mitochondrial membrane [GO:0031966]; nuclear membrane [GO:0031965]		RTRAAAYAFAIR	1	7.8	1.0312	-0.98453	0	0	0	0	0	12.0006	0	0	0
A0A7I2V3R4	A0A7I2V3R4	RN228_HUMAN	RING finger protein 228	RNF228	Homo sapiens (Human)	protein ubiquitination [GO:0016567]	membrane [GO:0016020]	metal ion binding [GO:0046872]; ubiquitin protein ligase activity [GO:0061630]	APGAYDSCQNCK;DAAETVSGLPPLEDYECKICYNYFDADR	2	11.6	1.0088	-6.1045	0	0	0	9.1444	0	0	0	0	10.8805
A0A7P0TBJ1	A0A7P0TBJ1	HAPR2_HUMAN	HUWE1-associated protein modifying stress responses 2	HAPSTR2	Homo sapiens (Human)	protein stabilization [GO:0050821]	nucleus [GO:0005634]	ubiquitin protein ligase binding [GO:0031625]	EDLISFLCGKVPPAPPPPRTPR	1	8.1	1.0057	-7.5496	0	0	0	0	0	0	7.72826	7.70376	0
A0A8V8TNH8	A0A8V8TNH8	F90AB_HUMAN	Protein FAM90A11	FAM90A11 FAM90A11P	Homo sapiens (Human)				APVGPRAPPPDEEDPR;KEGKENLKPWKPR;QTGAAADIPQPAVRHQGR	3	10.1	1.0084	-2.859	0	0	12.2057	0	7.49209	0	16.1858	0	0
A0AUZ9	A0AUZ9	KAL1L_HUMAN	KAT8 regulatory NSL complex subunit 1-like protein (MSL1v2)	KANSL1L C2orf67	Homo sapiens (Human)		intracellular membrane-bounded organelle [GO:0043231]; NSL complex [GO:0044545]	histone acetyltransferase binding [GO:0035035]	GLLHCTQKK;HVVKHYGQQMK;RTQKHLQMLLAK;WLVDRAR;YEEREQARWSLWEQSK	5	5.6	1.0016	-11.912	0	0	11.9939	0	0	10.2713	11.3944	11.1904	0
A0AV02	A0AV02	S12A8_HUMAN	Solute carrier family 12 member 8 (Cation-chloride cotransporter 9)	SLC12A8 CCC9	Homo sapiens (Human)	cell volume homeostasis [GO:0006884]; chloride ion homeostasis [GO:0055064]; chloride transmembrane transport [GO:1902476]; potassium ion homeostasis [GO:0055075]; potassium ion import across plasma membrane [GO:1990573]	membrane [GO:0016020]	potassium:chloride symporter activity [GO:0015379]	LESSQPR;WMRSLLLPSCR;YHHSSLVNREQLMPHY	3	4.8	0.99486	-16.74	7.6691	0	6.82235	0	0	0	0	8.19987	13.4883
A0AV96	A0AV96	RBM47_HUMAN	RNA-binding protein 47 (RNA-binding motif protein 47)	RBM47	Homo sapiens (Human)	3'-UTR-mediated mRNA stabilization [GO:0070935]; cytidine to uridine editing [GO:0016554]; hematopoietic progenitor cell differentiation [GO:0002244]; mRNA processing [GO:0006397]; positive regulation of interleukin-10 production [GO:0032733]; positive regulation of type I interferon-mediated signaling pathway [GO:0060340]; regulation of alternative mRNA splicing, via spliceosome [GO:0000381]; RN…	apolipoprotein B mRNA editing enzyme complex [GO:0030895]; cytoplasm [GO:0005737]; nucleus [GO:0005634]	enzyme binding [GO:0019899]; enzyme-substrate adaptor activity [GO:0140767]; mRNA 3'-UTR binding [GO:0003730]; mRNA binding [GO:0003729]; RNA binding [GO:0003723]	KYGGPPPGWEGPHPQR;NRGYAFVMYCHKHEAK	2	5.4	1.026	-1.1606	5.7867	18.286	6.61058	10.3184	0	6.8596	8.97499	7.74893	17.9528
A0AVF1	A0AVF1	IFT56_HUMAN	Intraflagellar transport protein 56 (Tetratricopeptide repeat protein 26) (TPR repeat protein 26)	IFT56 TTC26	Homo sapiens (Human)	axoneme assembly [GO:0035082]; cilium assembly [GO:0060271]; intraciliary anterograde transport [GO:0035720]; intraciliary transport [GO:0042073]; intraciliary transport involved in cilium assembly [GO:0035735]; manchette assembly [GO:1905198]; protein localization to cilium [GO:0061512]; protein transport [GO:0015031]; smoothened signaling pathway [GO:0007224]	centrosome [GO:0005813]; ciliary basal body [GO:0036064]; ciliary base [GO:0097546]; ciliary tip [GO:0097542]; cilium [GO:0005929]; intraciliary transport particle B [GO:0030992]; neuron projection [GO:0043005]	intraciliary transport particle B binding [GO:0120170]	ETLREVLHLLR;LAWELYLK;MGQFYYSAK;MKNDYIYLSWLARCYIMNK;RILLDNR;SHYQEAIDIYKRILLDNR;SYFYNDDIFNFNYAQAK	7	14.8	0.99662	-20.285	0	0	15.7378	7.73302	14.0996	0	12.4183	15.3399	7.68152
A0AVI2	A0AVI2	FR1L5_HUMAN	Fer-1-like protein 5	FER1L5	Homo sapiens (Human)	regulation of neurotransmitter secretion [GO:0046928]	plasma membrane [GO:0005886]; synaptic vesicle membrane [GO:0030672]	calcium ion binding [GO:0005509]	AEDEYEHEVDWWSK;ELAEDCKRPLPCMTYQPKATSLDR;ENVKCPQGWHFK;FIGLATVLLKPLLK;MAIEILAWGLRNMKK;WPYFIQYK	6	4.2	0.9933	-25.199	14.5793	0	0	13.7035	0	7.25861	9.26852	0	0
A0AVK6	A0AVK6	E2F8_HUMAN	Transcription factor E2F8 (E2F-8)	E2F8	Homo sapiens (Human)	cell cycle comprising mitosis without cytokinesis [GO:0033301]; chorionic trophoblast cell differentiation [GO:0060718]; fibroblast proliferation [GO:0048144]; hepatocyte differentiation [GO:0070365]; negative regulation of cytokinesis [GO:0032466]; negative regulation of transcription by RNA polymerase II [GO:0000122]; placenta development [GO:0001890]; positive regulation of DNA endoreduplicati…	chromatin [GO:0000785]; cytosol [GO:0005829]; nucleolus [GO:0005730]; nucleoplasm [GO:0005654]; RNA polymerase II transcription regulator complex [GO:0090575]	cis-regulatory region sequence-specific DNA binding [GO:0000987]; DNA-binding transcription factor activity [GO:0003700]; DNA-binding transcription factor activity, RNA polymerase II-specific [GO:0000981]; DNA-binding transcription repressor activity [GO:0001217]; DNA-binding transcription repressor activity, RNA polymerase II-specific [GO:0001227]; identical protein binding [GO:0042802]; RNA pol…	AASVNSRKDK;ENCAKNLFSTR;EYEQEFDFIK;KINSAPSSPIK;MLISAVSPEIRNRDQK	5	6.7	1.0091	-3.7525	0	0	9.87209	0	0	11.5741	11.5311	0	11.063
A0AVT1	A0AVT1	UBA6_HUMAN	Ubiquitin-like modifier-activating enzyme 6 (Ubiquitin-activating enzyme 6) (EC 6.2.1.45) (Monocyte protein 4) (MOP-4) (Ubiquitin-activating enzyme E1-like protein 2) (E1-L2)	UBA6 MOP4 UBE1L2	Homo sapiens (Human)	amygdala development [GO:0021764]; dendritic spine development [GO:0060996]; hippocampus development [GO:0021766]; learning [GO:0007612]; locomotory behavior [GO:0007626]; protein ubiquitination [GO:0016567]; ubiquitin-dependent protein catabolic process [GO:0006511]	cytoplasm [GO:0005737]; cytosol [GO:0005829]	ATP binding [GO:0005524]; FAT10 activating enzyme activity [GO:0019780]; nucleotidyltransferase activity [GO:0016779]; thiosulfate sulfurtransferase activity [GO:0004792]; ubiquitin activating enzyme activity [GO:0004839]	DPPEEEIPFCTLKSFPAAIEHTIQWAR;LKDGSLFWQSPKRPPSPIK;MYSIEPADR;NWSQCVELAR;QFLFRPHHIQKPK	5	7.4	0.99665	-21.192	0	14.8499	0	11.8086	0	11.2619	0	11.1487	11.3475
A0FGR8	A0FGR8	ESYT2_HUMAN	Extended synaptotagmin-2 (E-Syt2) (Chr2Syt)	ESYT2 FAM62B KIAA1228	Homo sapiens (Human)	endocytosis [GO:0006897]; endoplasmic reticulum-plasma membrane tethering [GO:0061817]; lipid transport [GO:0006869]	cytoplasmic side of plasma membrane [GO:0009898]; cytosol [GO:0005829]; endoplasmic reticulum membrane [GO:0005789]; endoplasmic reticulum-plasma membrane contact site [GO:0140268]; membrane [GO:0016020]; organelle membrane contact site [GO:0044232]; plasma membrane [GO:0005886]	cadherin binding [GO:0045296]; calcium ion binding [GO:0005509]; calcium-dependent phospholipid binding [GO:0005544]; identical protein binding [GO:0042802]; phosphatidylcholine binding [GO:0031210]; phosphatidylethanolamine binding [GO:0008429]; phosphatidylinositol binding [GO:0035091]	ACDLPAWVHFPDTERAEWLNK;RPSVSKEGR;VIKENLSPK	3	4.2	0.99705	-21.278	0	0	0	8.4203	0	0	0	6.81019	0
A0FGR9	A0FGR9	ESYT3_HUMAN	Extended synaptotagmin-3 (E-Syt3) (Chr3Syt)	ESYT3 FAM62C	Homo sapiens (Human)	endoplasmic reticulum-plasma membrane tethering [GO:0061817]; lipid transport [GO:0006869]	cytoplasmic side of plasma membrane [GO:0009898]; endoplasmic reticulum membrane [GO:0005789]; endoplasmic reticulum-plasma membrane contact site [GO:0140268]; organelle membrane contact site [GO:0044232]; plasma membrane [GO:0005886]	calcium ion binding [GO:0005509]; calcium-dependent phospholipid binding [GO:0005544]; phosphatidylcholine binding [GO:0031210]; phosphatidylethanolamine binding [GO:0008429]; phosphatidylinositol binding [GO:0035091]	TCPHNKDPVWSQVFSFFVHNVATERLHLK;VEWANKIISQTWPYLSMIMESKFR	2	6	0.99612	-13.186	0	0	0	0	10.891	0	0	0	6.8116
A0JD36	A0JD36	TRDV2_HUMAN	T cell receptor delta variable 2	TRDV2 hDV102S1	Homo sapiens (Human)	adaptive immune response [GO:0002250]; innate immune response [GO:0045087]	T cell receptor complex [GO:0042101]		DEGSYYCACDT	1	9.6	1.0108	-3.4424	0	0	0	0	0	6.61263	0	0	0
A0JLT2	A0JLT2	MED19_HUMAN	Mediator of RNA polymerase II transcription subunit 19 (Lung cancer metastasis-related protein 1) (Mediator complex subunit 19)	MED19 LCMR1	Homo sapiens (Human)	positive regulation of transcription by RNA polymerase II [GO:0045944]; positive regulation of transcription elongation by RNA polymerase II [GO:0032968]; positive regulation of transcription initiation by RNA polymerase II [GO:0060261]; RNA polymerase II preinitiation complex assembly [GO:0051123]	core mediator complex [GO:0070847]; mediator complex [GO:0016592]; nucleoplasm [GO:0005654]; nucleus [GO:0005634]	transcription coregulator activity [GO:0003712]	HKHKQSR;HSPDHPGMGSSQASSSSSLR	2	11.1	1.0782	-0.53668	0	0	0	0	0	0	0	0	12.4786
A0JNW5	A0JNW5	BLT3B_HUMAN	Bridge-like lipid transfer protein family member 3B (Syntaxin-6 Habc-interacting protein of 164 kDa) (UHRF1-binding protein 1-like)	BLTP3B KIAA0701 SHIP164 UHRF1BP1L	Homo sapiens (Human)	early endosome to Golgi transport [GO:0034498]; intermembrane lipid transfer [GO:0120009]	cytosol [GO:0005829]; early endosome [GO:0005769]	GARP complex binding [GO:0062069]; lipid transfer activity [GO:0120013]; protein homodimerization activity [GO:0042803]	FTRIQDPQR;SLSEAIEKSTEQR;TLKSQSSLSGKPK	3	2.4	0.9953	-12.978	0	0	0	0	0	0	12.4565	7.77591	0
A0MZ66	A0MZ66	SHOT1_HUMAN	Shootin-1 (Shootin1)	SHTN1 KIAA1598	Homo sapiens (Human)	actin filament bundle retrograde transport [GO:0061573]; axonogenesis [GO:0007409]; Cdc42 protein signal transduction [GO:0032488]; cytoplasmic actin-based contraction involved in cell motility [GO:0060327]; endoplasmic reticulum polarization [GO:0061163]; netrin-activated signaling pathway [GO:0038007]; neuron projection morphogenesis [GO:0048812]; positive regulation of axon extension [GO:00457…	axon [GO:0030424]; axonal growth cone [GO:0044295]; cell leading edge [GO:0031252]; cytoplasm [GO:0005737]; filopodium [GO:0030175]; growth cone [GO:0030426]; lamellipodium [GO:0030027]; microtubule [GO:0005874]; microtubule associated complex [GO:0005875]; microtubule cytoskeleton [GO:0015630]; perikaryon [GO:0043204]; perinuclear region of cytoplasm [GO:0048471]	actin filament binding [GO:0051015]; cadherin binding [GO:0045296]; identical protein binding [GO:0042802]; kinesin binding [GO:0019894]	EDSIENVR;EQAIGEYEDLRAENQK;ILAIELENLKSKLVEVIEEVNK	3	7.3	1.0018	-9.0308	0	11.1805	6.24041	0	0	0	0	0	19.1509
A0PG75	A0PG75	PLS5_HUMAN	Phospholipid scramblase family member 5	PLSCR5	Homo sapiens (Human)	plasma membrane phospholipid scrambling [GO:0017121]	plasma membrane [GO:0005886]	phospholipid scramblase activity [GO:0017128]	NSLGQRIYFAVEESICFNRTFCSTLR	1	9.6	1.0125	-2.5448	0	0	0	0	0	11.4608	0	0	0
A0PJE2	A0PJE2	DHR12_HUMAN	Dehydrogenase/reductase SDR family member 12 (EC 1.1.-.-) (Short-chain dehydrogenase/reductase family 40C member 1) (Protein SDR40C1)	DHRS12 SDR40C1	Homo sapiens (Human)			oxidoreductase activity [GO:0016491]	ESGNQNIFLHIVDLSDPK;MSLYRSVVWFAK	2	9.5	1.0239	-1.325	12.494	0	10.156	0	0	0	0	0	0
A0PJW6	A0PJW6	TM223_HUMAN	Transmembrane protein 223	TMEM223	Homo sapiens (Human)	mitochondrial cytochrome c oxidase assembly [GO:0033617]; nervous system development [GO:0007399]	mitochondrial inner membrane [GO:0005743]; mitochondrion [GO:0005739]	mitochondrial ribosome binding [GO:0097177]	GEVPAMLPLKVK	1	5.9	1.0315	-0.91152	0	0	0	0	0	12.2468	0	0	0
A0PJW8	A0PJW8	DAPL1_HUMAN	Death-associated protein-like 1 (Early epithelial differentiation-associated protein)	DAPL1 EEDA	Homo sapiens (Human)	apoptotic signaling pathway [GO:0097190]; cell differentiation [GO:0030154]; cellular response to amino acid starvation [GO:0034198]; negative regulation of autophagy [GO:0010507]; negative regulation of CD8-positive, alpha-beta T cell activation [GO:2001186]; ribosome hibernation [GO:0141014]		death domain binding [GO:0070513]; ribosome binding [GO:0043022]; translation initiation factor binding [GO:0031369]; translation repressor activity [GO:0030371]	GGHPPAVK	1	7.5	1.0309	-0.91989	12.6658	0	16.0318	16.5679	12.9806	0	0	0	0
A0PJX0	A0PJX0	CIB4_HUMAN	Calcium and integrin-binding family member 4	CIB4	Homo sapiens (Human)			calcium ion binding [GO:0005509]; magnesium ion binding [GO:0000287]	LCPPGKYYK	1	4.9	1.0022	-8.9101	0	0	0	0	0	0	8.28031	0	0
A0PJX2	A0PJX2	TLDC2_HUMAN	TLD domain-containing protein 2 (TBC/LysM-associated domain-containing protein 2)	TLDC2	Homo sapiens (Human)	response to oxidative stress [GO:0006979]	nucleus [GO:0005634]		QEQFCIQELEAWLLS	1	7	1.092	-0.41573	8.90983	0	5.80165	0	0	0	0	0	0
A0PJX4	A0PJX4	SHSA3_HUMAN	Protein shisa-3 homolog	SHISA3	Homo sapiens (Human)	negative regulation of canonical Wnt signaling pathway [GO:0090090]	endoplasmic reticulum membrane [GO:0005789]		APSRQSSTATSSSSTGGSIR	1	8.4	0.19048	-0.0051171	11.44	9.29825	0	8.60722	0	5.34674	0	0	10.5019
A0PJY2	A0PJY2	FEZF1_HUMAN	Fez family zinc finger protein 1 (Zinc finger protein 312B)	FEZF1 FEZ ZNF312B	Homo sapiens (Human)	axon guidance [GO:0007411]; cell dedifferentiation [GO:0043697]; forebrain anterior/posterior pattern specification [GO:0021797]; interneuron migration [GO:1904936]; negative regulation of cell population proliferation [GO:0008285]; olfactory bulb development [GO:0021772]; positive regulation of DNA-templated transcription [GO:0045893]; positive regulation of neuron differentiation [GO:0045666]; …	cytosol [GO:0005829]; nucleoplasm [GO:0005654]	DNA-binding transcription factor activity [GO:0003700]; DNA-binding transcription repressor activity, RNA polymerase II-specific [GO:0001227]; metal ion binding [GO:0046872]; RNA polymerase II cis-regulatory region sequence-specific DNA binding [GO:0000978]	NFDLKKHVR;QFKCNICNK	2	3.8	1.0371	-0.87634	0	0	0	0	10.105	0	0	0	0
A0PJZ0	A0PJZ0	A20A5_HUMAN	Putative ankyrin repeat domain-containing protein 20A5 (Ankyrin repeat domain-containing protein 20A5 pseudogene)	ANKRD20A5P ANKRD20A5	Homo sapiens (Human)				KCQIDIYDKENR	1	7.3	1.0109	-2.9281	11.0345	0	10.8183	0	0	0	0	0	0
A0PJZ3	A0PJZ3	GXLT2_HUMAN	Glucoside xylosyltransferase 2 (EC 2.4.2.42) (Glycosyltransferase 8 domain-containing protein 4)	GXYLT2 GLT8D4	Homo sapiens (Human)	O-glycan processing [GO:0016266]	membrane [GO:0016020]	UDP-D-xylose:beta-D-glucoside alpha-1,3-D-xylosyltransferase activity [GO:0140563]; UDP-xylosyltransferase activity [GO:0035252]	LARRPGEPR;LRSKAAALLLLALAALLLALLSLR;SKAAALLLLALAALLLALLSLR;SKAAALLLLALAALLLALLSLRAGR	4	8.1	0.99657	-19.299	0	0	0	0	10.1024	0	15.7205	0	6.28764
A0PK00	A0PK00	T120B_HUMAN	Transmembrane protein 120B	TMEM120B	Homo sapiens (Human)	fat cell differentiation [GO:0045444]; protein heterooligomerization [GO:0051291]	nuclear inner membrane [GO:0005637]		CEREWHELEGEFQELQETHR;CEREWHELEGEFQELQETHRIYK;DLKLTLQRCK;EEAELVQQMAANIK	4	13.9	0.99328	-14.491	12.2849	0	0	0	0	0	14.4967	12.0314	14.447
A0ZSE6	A0ZSE6	CC50C_HUMAN	Cell cycle control protein 50C (Transmembrane protein 30C)	TMEM30CP CDC50C TMEM30C	Homo sapiens (Human)		membrane [GO:0016020]		ICANCAKLRENASNFDK;STQEIEINYTRICANCAK	2	24.8	1.0254	-1.3933	0	0	0	0	0	0	17.8423	0	6.58325
A1A4F0	A1A4F0	S66AL_HUMAN	Putative uncharacterized protein SLC66A1LP (PQ-loop repeat-containing protein 2-like) (Solute carrier family 66 member 1-like)	SLC66A1LP C3orf55 PQLC2L SLC66A1L	Homo sapiens (Human)		lysosomal membrane [GO:0005765]	L-lysine transmembrane transporter activity [GO:0015189]	KMIFQPQLFK;MIFQPQLFKDSITR;VRLSLWGVLCPVYIPYSFR	3	25.2	0.99464	-17.335	4.99801	0	0	0	0	0	0	10.8772	0
A1A4S6	A1A4S6	RHG10_HUMAN	Rho GTPase-activating protein 10 (GTPase regulator associated with focal adhesion kinase 2) (GRAF2) (Graf-related protein 2) (Rho-type GTPase-activating protein 10)	ARHGAP10 GRAF2	Homo sapiens (Human)	cytoskeleton organization [GO:0007010]; negative regulation of apoptotic process [GO:0043066]; regulation of small GTPase mediated signal transduction [GO:0051056]; signal transduction [GO:0007165]	cytosol [GO:0005829]; endosome membrane [GO:0010008]; perinuclear region of cytoplasm [GO:0048471]; plasma membrane [GO:0005886]	GTPase activator activity [GO:0005096]	EDTPTSSLDSLSSPSPVTTAVPGPPGPDK;FIKELIKDGK;GLQPLEFSDCYLDSPWFR;HLNLSAKK;HYCMYRKAAK;QHFYELSLEYVCK	6	11.2	1.0016	-12.041	0	11.3692	11.5109	10.7387	0	13.0272	0	6.49392	0
A1A4V9	A1A4V9	CF119_HUMAN	Cilia- and flagella-associated protein 119 (Coiled-coil domain-containing protein 189)	CFAP119 C16orf93 CCDC189	Homo sapiens (Human)		acrosomal vesicle [GO:0001669]; cytoplasm [GO:0005737]; sperm principal piece [GO:0097228]		ICMWKYLDVHSMHQLEK	1	5.1	1.0315	-0.90807	0	0	0	0	11.7303	0	0	0	0
A1A4Y4	A1A4Y4	IRGM_HUMAN	Immunity-related GTPase family M protein (EC 3.6.5.-) (Immunity-related GTPase family M protein 1) (Interferon-inducible protein 1) (LPS-stimulated RAW 264.7 macrophage protein 47 homolog) (LRG-47)	IRGM IFI1 IRGM1 LRG47	Homo sapiens (Human)	autophagosome assembly [GO:0000045]; autophagosome maturation [GO:0097352]; CAMKK-AMPK signaling cascade [GO:0061762]; cellular response to interferon-beta [GO:0035458]; cellular response to lipopolysaccharide [GO:0071222]; cellular response to virus [GO:0098586]; defense response to bacterium [GO:0042742]; defense response to Gram-negative bacterium [GO:0050829]; inflammatory response [GO:000695…	autophagosome membrane [GO:0000421]; cell projection [GO:0042995]; cytosol [GO:0005829]; endoplasmic reticulum membrane [GO:0005789]; Golgi apparatus [GO:0005794]; Golgi membrane [GO:0000139]; late endosome membrane [GO:0031902]; lysosomal membrane [GO:0005765]; mitochondrial membrane [GO:0031966]; mitochondrion [GO:0005739]; phagocytic cup [GO:0001891]; phagocytic vesicle membrane [GO:0030670]	BH3 domain binding [GO:0051434]; CARD domain binding [GO:0050700]; cardiolipin binding [GO:1901612]; G protein activity [GO:0003925]; GTP binding [GO:0005525]; GTPase activity [GO:0003924]; protein kinase binding [GO:0019901]; protein serine/threonine kinase activator activity [GO:0043539]; protein-macromolecule adaptor activity [GO:0030674]	EAMNVEKASADGNLPEVISNIK;TAEDMGKKFYIVWTK	2	20.4	1.0087	-7.9448	0	0	0	0	8.12076	0	0	5.93807	0
A1A519	A1A519	F170A_HUMAN	Protein FAM170A (Zinc finger domain-containing protein) (Zinc finger protein ZNFD)	FAM170A ZNFD	Homo sapiens (Human)	fertilization [GO:0009566]; positive regulation of DNA-templated transcription [GO:0045893]; transcription by RNA polymerase II [GO:0006366]	nucleus [GO:0005634]	DNA binding [GO:0003677]; metal ion binding [GO:0046872]	GVAVSWETEETLESLEK	1	5.2	0.925	-0.27019	0	0	0	0	0	10.8938	0	0	0
A1A5B4	A1A5B4	ANO9_HUMAN	Anoctamin-9 (Transmembrane protein 16J) (Tumor protein p53-inducible protein 5) (p53-induced gene 5 protein)	ANO9 PIG5 TMEM16J TP53I5	Homo sapiens (Human)	calcium activated galactosylceramide scrambling [GO:0061591]; calcium activated phosphatidylcholine scrambling [GO:0061590]; calcium activated phosphatidylserine scrambling [GO:0061589]; chloride transmembrane transport [GO:1902476]; establishment of localization in cell [GO:0051649]; lipid metabolic process [GO:0006629]; monoatomic ion transmembrane transport [GO:0034220]; sensory perception of …	endoplasmic reticulum [GO:0005783]; plasma membrane [GO:0005886]	calcium channel activity [GO:0005262]; channel activity [GO:0015267]; chloride channel activity [GO:0005254]; chloride channel inhibitor activity [GO:0019869]; intracellularly calcium-gated chloride channel activity [GO:0005229]; phospholipid scramblase activity [GO:0017128]; protein dimerization activity [GO:0046983]	DPELRDWR;EKMWHGR;ESRFTIR;HTQRDPRQAR;MVWLQRRLVPR;QARQQQFLEELR	6	6.6	0.99405	-24.799	0	10.3145	0	0	9.67518	0	16.1906	10.2561	11.6276
A1A5C7	A1A5C7	S22AN_HUMAN	Solute carrier family 22 member 23	SLC22A23 C6orf85	Homo sapiens (Human)	monoatomic ion transport [GO:0006811]	plasma membrane [GO:0005886]	transmembrane transporter activity [GO:0022857]	GAGKGTELAGVTTTGR;GDNASNCDCR;WDLVCDNAWKVHIAK	3	6	0.99445	-13.435	0	0	13.9685	0	4.62667	0	0	0	0
A1A5D9	A1A5D9	BICL2_HUMAN	BICD family-like cargo adapter 2 (Bicaudal D-related protein 2) (BICD-related protein 2) (BICDR-2) (Coiled-coil domain-containing protein 64B)	BICDL2 BICDR2 CCDC64B	Homo sapiens (Human)	Golgi to secretory granule transport [GO:0055107]; vesicle transport along microtubule [GO:0047496]	cytoplasm [GO:0005737]	small GTPase binding [GO:0031267]	GEGRLQTTHEELLLLR;GQCQAQALAGAELR;KASSPQPSPPEEILEPPKK;LQDEISLQQAELQSLR;LQQENHELRRGLAAR	5	15.7	1.0074	-4.7285	10.843	0	0	9.60038	0	12.1479	0	0	0
A1KZ92	A1KZ92	PXDNL_HUMAN	Probable oxidoreductase PXDNL (EC 1.-.-.-) (Cardiac peroxidase) (Inactive peroxidasin-like protein) (Polysomal ribonuclease 1) (PRM1) (Vascular peroxidase 2)	PXDNL VPO2	Homo sapiens (Human)	hydrogen peroxide catabolic process [GO:0042744]; response to oxidative stress [GO:0006979]	endoplasmic reticulum [GO:0005783]; extracellular space [GO:0005615]; plasma membrane [GO:0005886]	endonuclease activity [GO:0004519]; heme binding [GO:0020037]; lactoperoxidase activity [GO:0140825]; metal ion binding [GO:0046872]; peroxidase activity [GO:0004601]	IPAGSFSNLDSLKRLR;LFSAAYSAAVDSAATIIQR;NFEDLQNEIK;SAQYSYPVDKDMELSHLR	4	4.3	1.0075	-5.6165	0	16.3953	0	0	0	0	17.196	0	12.8228
A1L0T0	A1L0T0	HACL2_HUMAN	2-hydroxyacyl-CoA lyase 2 (EC 4.1.2.-) (Acetolactate synthase-like protein) (IlvB-like protein)	ILVBL AHAS HACL2	Homo sapiens (Human)	fatty acid alpha-oxidation [GO:0001561]; isoleucine biosynthetic process [GO:0009097]; valine biosynthetic process [GO:0009099]	acetolactate synthase complex [GO:0005948]; endoplasmic reticulum membrane [GO:0005789]; membrane [GO:0016020]	acetolactate synthase activity [GO:0003984]; flavin adenine dinucleotide binding [GO:0050660]; lyase activity [GO:0016829]; magnesium ion binding [GO:0000287]; thiamine pyrophosphate binding [GO:0030976]	AKRPLMVLGSQALLTPTSADK;ENEDQVVKVLHDAQQQCR;IIIVNRNR;LVEGLQGQTWAPDWVEELR;NHPLHIRENR;RVRDIVPTLR	6	13.6	0.9891	-31.851	0	7.94234	10.4744	10.3992	12.3584	0	11.0065	5.95573	10.2087
A1L167	A1L167	U2QL1_HUMAN	Ubiquitin-conjugating enzyme E2Q-like protein 1 (EC 2.3.2.23) (E2Q-like ubiquitin-conjugating enzyme 1)	UBE2QL1	Homo sapiens (Human)	protein polyubiquitination [GO:0000209]	nucleoplasm [GO:0005654]; nucleus [GO:0005634]; plasma membrane [GO:0005886]	ATP binding [GO:0005524]; ubiquitin conjugating enzyme activity [GO:0061631]	LENGYVLDGGAICMELLTPR	1	12.4	1.0684	-0.47175	13.1185	0	0	0	0	0	0	0	0
A1L190	A1L190	SYCE3_HUMAN	Synaptonemal complex central element protein 3 (Testis highly expressed gene 2 protein) (THEG-2)	SYCE3 C22orf41 THEG2	Homo sapiens (Human)	apoptotic process [GO:0006915]; cell division [GO:0051301]; ectopic germ cell programmed cell death [GO:0035234]; positive regulation of apoptotic process [GO:0043065]; positive regulation of developmental process [GO:0051094]; positive regulation of reproductive process [GO:2000243]; reciprocal meiotic recombination [GO:0007131]; spermatogenesis [GO:0007283]; synaptonemal complex assembly [GO:00…	central element [GO:0000801]; chromosome [GO:0005694]; nucleus [GO:0005634]		NWQELLHETKQRL;TNPTLAESMR	2	26.1	1.0024	-10.036	0	0	0	0	0	0	10.7287	0	0
A1L390	A1L390	PKHG3_HUMAN	Pleckstrin homology domain-containing family G member 3 (PH domain-containing family G member 3)	PLEKHG3 KIAA0599	Homo sapiens (Human)	regulation of cell migration [GO:0030334]; regulation of establishment of cell polarity [GO:2000114]; regulation of small GTPase mediated signal transduction [GO:0051056]	cytoskeleton [GO:0005856]; cytosol [GO:0005829]	actin binding [GO:0003779]; guanyl-nucleotide exchange factor activity [GO:0005085]; small GTPase binding [GO:0031267]	CRSLSTK;ESLSYIPKGLVRNSISR;GNIPCSSLMLIESTRDSLCFTVTHYK;GPDLTTYGELVLEGTFR;KRGDHFVYK;QELLQHSLPLGSYLLKPVQR;TVEEKRNWTHHIK	7	8.9	0.99476	-18.754	21.0307	21.197	14.3821	20.998	21.1069	13.8797	21.4265	14.9588	21.6439
A1L3X0	A1L3X0	ELOV7_HUMAN	Very long chain fatty acid elongase 7 (EC 2.3.1.199) (3-keto acyl-CoA synthase ELOVL7) (ELOVL fatty acid elongase 7) (ELOVL FA elongase 7) (Elongation of very long chain fatty acids protein 7) (Very long chain 3-ketoacyl-CoA synthase 7) (Very long chain 3-oxoacyl-CoA synthase 7)	ELOVL7	Homo sapiens (Human)	fatty acid elongation, monounsaturated fatty acid [GO:0034625]; fatty acid elongation, polyunsaturated fatty acid [GO:0034626]; fatty acid elongation, saturated fatty acid [GO:0019367]; long-chain fatty-acyl-CoA biosynthetic process [GO:0035338]; sphingolipid biosynthetic process [GO:0030148]; unsaturated fatty acid biosynthetic process [GO:0006636]; very long-chain fatty acid biosynthetic proces…	endoplasmic reticulum [GO:0005783]; endoplasmic reticulum membrane [GO:0005789]	fatty acid elongase activity [GO:0009922]	FIELLDTIFFVLR;TVHLYDNWIK	2	8.2	0.99473	-17.694	0	0	0	0	10.3077	0	0	0	0
A1L3X4	A1L3X4	MT1DP_HUMAN	Putative metallothionein MT1DP	MT1DP MTM	Homo sapiens (Human)	cellular response to cadmium ion [GO:0071276]; cellular response to copper ion [GO:0071280]; cellular response to zinc ion [GO:0071294]; detoxification of copper ion [GO:0010273]; intracellular zinc ion homeostasis [GO:0006882]	cytoplasm [GO:0005737]; nucleus [GO:0005634]	metal ion binding [GO:0046872]	DLSCSCATGGSCTCASSCKCK;EYKCTSCKK	2	61.2	1.0775	-0.72157	0	0	0	11.989	12.4376	0	12.3378	0	12.7432
A1L4H1	A1L4H1	SRCRL_HUMAN	Soluble scavenger receptor cysteine-rich domain-containing protein SSC5D (Soluble scavenger protein with 5 SRCR domains) (SSc5D)	SSC5D	Homo sapiens (Human)	defense response [GO:0006952]; defense response to Gram-negative bacterium [GO:0050829]; defense response to Gram-positive bacterium [GO:0050830]; detection of bacterial lipoprotein [GO:0042494]; innate immune response [GO:0045087]; negative regulation of interleukin-8 production [GO:0032717]	collagen-containing extracellular matrix [GO:0062023]; cytoplasm [GO:0005737]; extracellular matrix [GO:0031012]; extracellular space [GO:0005615]; membrane [GO:0016020]	extracellular matrix binding [GO:0050840]; fibronectin binding [GO:0001968]; laminin binding [GO:0043236]; scavenger receptor activity [GO:0005044]	CSGRLEVWHDQR;LVAGPSK;WVTKNAK	3	1.7	0.99447	-15.395	0	0	0	0	12.0689	0	7.86468	0	0
A1L4K1	A1L4K1	FSD2_HUMAN	Fibronectin type III and SPRY domain-containing protein 2 (SPRY domain-containing protein 1)	FSD2 SPRYD1	Homo sapiens (Human)		nucleus [GO:0005634]; perinuclear region of cytoplasm [GO:0048471]; sarcoplasmic reticulum [GO:0016529]		ELSPSDTHFTRCVAVMGNLIPVR;LEKQIIEMENFANHLEEVFITVEENFGK;STPKDFHFYHMDLYDSEDR;TTPDIRITVPPK	4	10.9	0.994	-18.066	12.4418	0	12.5369	13.1249	12.6437	12.8924	0	7.12205	15.1029
A1L4L8	A1L4L8	PL8L1_HUMAN	PLAC8-like protein 1	PLAC8L1	Homo sapiens (Human)				HYGECLCWPLLPGSTFALR	1	10.7	1.0102	-4.4861	0	5.64933	0	0	0	0	0	0	0
A1X283	A1X283	SPD2B_HUMAN	SH3 and PX domain-containing protein 2B (Adapter protein HOFI) (Factor for adipocyte differentiation 49) (Tyrosine kinase substrate with four SH3 domains)	SH3PXD2B FAD49 KIAA1295 TKS4	Homo sapiens (Human)	adipose tissue development [GO:0060612]; bone development [GO:0060348]; cell differentiation [GO:0030154]; extracellular matrix disassembly [GO:0022617]; eye development [GO:0001654]; heart development [GO:0007507]; podosome assembly [GO:0071800]; protein localization to membrane [GO:0072657]; skeletal system development [GO:0001501]; superoxide anion generation [GO:0042554]; superoxide metabolic…	anchoring junction [GO:0070161]; cell projection [GO:0042995]; cytoplasm [GO:0005737]; podosome [GO:0002102]	phosphatidylinositol-3,5-bisphosphate binding [GO:0080025]; phosphatidylinositol-3-phosphate binding [GO:0032266]; phosphatidylinositol-5-phosphate binding [GO:0010314]; SH2 domain binding [GO:0042169]; superoxide-generating NADPH oxidase activator activity [GO:0016176]	GPTPKPPGVILPMMPAKHIPPARDSR;HYVYIIR;KPNLRPISKSK;NDMGLECGHK;PPRRSIVEVK;QRPPPRR;SEGELLER	7	8.7	0.98815	-29.051	7.81096	6.21777	8.73998	9.28193	12.0016	10.8041	0	11.8744	11.5585
A1YPR0	A1YPR0	ZBT7C_HUMAN	Zinc finger and BTB domain-containing protein 7C (Affected by papillomavirus DNA integration in ME180 cells protein 1) (APM-1) (Zinc finger and BTB domain-containing protein 36) (Zinc finger protein 857C)	ZBTB7C APM1 ZBTB36 ZNF857C	Homo sapiens (Human)	negative regulation of cell population proliferation [GO:0008285]; positive regulation of fat cell differentiation [GO:0045600]; positive regulation of transcription by RNA polymerase II [GO:0045944]; regulation of transcription by RNA polymerase II [GO:0006357]	nucleus [GO:0005634]	DNA-binding transcription factor activity, RNA polymerase II-specific [GO:0000981]; metal ion binding [GO:0046872]; RNA polymerase II cis-regulatory region sequence-specific DNA binding [GO:0000978]	ENLYPKANIPDR;HIKRQSCR	2	3.2	1.0253	-1.2562	0	0	0	0	14.9412	14.9822	0	0	0
A1Z1Q3	A1Z1Q3	MACD2_HUMAN	ADP-ribose glycohydrolase MACROD2 (MACRO domain-containing protein 2) (O-acetyl-ADP-ribose deacetylase MACROD2) (EC 3.5.1.-) ([Protein ADP-ribosylaspartate] hydrolase MACROD2) (EC 3.2.2.-) ([Protein ADP-ribosylglutamate] hydrolase MACROD2) (EC 3.2.2.-)	MACROD2 C20orf133	Homo sapiens (Human)	brain development [GO:0007420]; DNA damage response [GO:0006974]; peptidyl-glutamate ADP-deribosylation [GO:0140291]; protein de-ADP-ribosylation [GO:0051725]; purine nucleoside metabolic process [GO:0042278]; response to bacterium [GO:0009617]	nucleolus [GO:0005730]; nucleoplasm [GO:0005654]; nucleus [GO:0005634]	ADP-ribosylglutamate hydrolase activity [GO:0140293]; deacetylase activity [GO:0019213]; hydrolase activity, acting on glycosyl bonds [GO:0016798]	YVIHTVGPIAR;YVIHTVGPIARGHINGSHKEDLANCYK	2	6.4	0.99298	-14.479	0	0	0	0	0	0	11.7528	0	0
A2A288	A2A288	ZC12D_HUMAN	Probable ribonuclease ZC3H12D (EC 3.1.-.-) (MCP-induced protein 4) (Transformed follicular lymphoma) (Zinc finger CCCH domain-containing protein 12D) (p34)	ZC3H12D C6orf95 MCPIP4 TFL	Homo sapiens (Human)	3'-UTR-mediated mRNA destabilization [GO:0061158]; negative regulation of cell growth [GO:0030308]; negative regulation of G1/S transition of mitotic cell cycle [GO:2000134]	cytoplasm [GO:0005737]; cytoplasmic ribonucleoprotein granule [GO:0036464]; nucleoplasm [GO:0005654]; nucleus [GO:0005634]; P-body [GO:0000932]	metal ion binding [GO:0046872]; mRNA binding [GO:0003729]; RNA endonuclease activity [GO:0004521]	EPFAHSLPPARGSPDLAALR;GEHRPRDLHGDLLSPR	2	6.8	1.0155	-1.8626	0	0	0	15.1572	0	0	0	0	0
A2A2Y4	A2A2Y4	FRMD3_HUMAN	FERM domain-containing protein 3 (Band 4.1-like protein 4O) (Ovary type protein 4.1) (4.1O)	FRMD3 EPB41L4O	Homo sapiens (Human)	actomyosin structure organization [GO:0031032]	cytoskeleton [GO:0005856]; membrane [GO:0016020]	cytoskeletal protein binding [GO:0008092]	ALSWSYDILTGHIR;KAMLAFHTSTPAACKHLWK;LLDDSEISCHIQR;MFASCHCVPR;RIHLIKWPDVCK	5	11.4	0.98856	-30.95	0	0	14.4846	0	14.0206	0	0	0	0
A2A2Z9	A2A2Z9	AN18B_HUMAN	Ankyrin repeat domain-containing protein 18B	ANKRD18B	Homo sapiens (Human)				GDAAEVEHCLTRRFR;KKDEMFGNFMLK;KYIPKMAIR;LLQYEKEKAER;QRELENLLLERQLEDAR;SELDERAMQAIEK;VASEEKQERLER	7	8.8	0.98816	-30.372	0	5.79043	14.3993	0	0	6.97923	0	15.7123	12.0364
A2A368	A2A368	MAGBG_HUMAN	Melanoma-associated antigen B16 (MAGE-B16 antigen)	MAGEB16	Homo sapiens (Human)	negative regulation of transcription by RNA polymerase II [GO:0000122]	nucleus [GO:0005634]		IIIKDDESHFSEILLR	1	4.9	1.0371	-0.8743	0	0	0	0	0	0	0	9.13409	0
A2A3K4	A2A3K4	PTPC1_HUMAN	Protein tyrosine phosphatase domain-containing protein 1 (EC 3.1.3.-)	PTPDC1 PTP9Q22	Homo sapiens (Human)	cilium assembly [GO:0060271]; protein dephosphorylation [GO:0006470]	cytoplasm [GO:0005737]; nucleoplasm [GO:0005654]	protein tyrosine phosphatase activity [GO:0004725]	DGPKPGL;ELNSRDGAWERICGER;HVIPGHMACSMACGGR;LSYSDSDLKR;TMSEMVTMQLDKELLR	5	8.6	0.99513	-24.33	0	0	9.92564	0	8.40425	0	0	8.76029	0
A2A3L6	A2A3L6	TTC24_HUMAN	Tetratricopeptide repeat protein 24 (TPR repeat protein 24)	TTC24	Homo sapiens (Human)				YYKEALAQCQK	1	1.9	1.012	-3.4561	0	7.45385	0	0	0	0	0	0	0
A2A3N6	A2A3N6	PIPSL_HUMAN	Putative PIP5K1A and PSMD4-like protein (PIP5K1A-PSMD4)	PIPSL PSMD4P2	Homo sapiens (Human)	phosphatidylinositol phosphate biosynthetic process [GO:0046854]	cytoplasm [GO:0005737]; plasma membrane [GO:0005886]	1-phosphatidylinositol-4-phosphate 5-kinase activity [GO:0016308]	QGNNHKIR	1	0.9	0.15385	-0.0082003	0	0	0	0	0	0	0	0	8.83633
A2AJT9	A2AJT9	BCLA3_HUMAN	BCLAF1 and THRAP3 family member 3	BCLAF3 CXorf23	Homo sapiens (Human)	positive regulation of transcription by RNA polymerase II [GO:0045944]	mediator complex [GO:0016592]; mitochondrion [GO:0005739]	DNA binding [GO:0003677]; transcription coregulator activity [GO:0003712]	DIITHKPFEVEGNHRNTR;FEGKWHEDELRHQR;GYSPGRGDSNR;HQRIQEEK;KDSIACTYSNKNDVDLR;KESNSSSNQLDKSQK;LPDVKPSPINLRKK;NDVDLRSSNDK;VASSYSTER;YSEGIPYK	10	16.3	0.98922	-31.943	0	13.7057	14.9085	5.84056	7.43804	0	9.87467	0	16.1443
A2CJ06	A2CJ06	DYTN_HUMAN	Dystrotelin	DYTN	Homo sapiens (Human)	synaptic signaling [GO:0099536]	plasma membrane [GO:0005886]; synapse [GO:0045202]	zinc ion binding [GO:0008270]	HSLSVQQLSQALQELFQKAR;ICRFETRIHK;NNLLQGRCRK;YRALFQLYAENSRGGYDSGPR	4	10.6	0.99529	-18.596	12.6541	0	0	14.1384	0	10.2514	0	0	0
A2IDD5	A2IDD5	CCD78_HUMAN	Coiled-coil domain-containing protein 78 (hsCCDC78)	CCDC78 C16orf25 JFP10	Homo sapiens (Human)	cell projection organization [GO:0030030]; de novo centriole assembly involved in multi-ciliated epithelial cell differentiation [GO:0098535]; skeletal muscle contraction [GO:0003009]	centriole [GO:0005814]; cytoplasm [GO:0005737]; deuterosome [GO:0098536]; perinuclear region of cytoplasm [GO:0048471]; sarcolemma [GO:0042383]; sarcoplasmic reticulum [GO:0016529]		EHAATTGPRPGPPSR;EQQLQISK;HKAQVPGHSDDHRFQVQPK;LQLQLKKLK;SREQQLAR	5	13.5	1.0019	-12.004	8.9321	0	11.9465	12.3407	11.2996	0	0	8.86558	0
A2NJV5	A2NJV5	KV229_HUMAN	Immunoglobulin kappa variable 2-29	IGKV2-29	Homo sapiens (Human)	adaptive immune response [GO:0002250]; immune response [GO:0006955]	extracellular region [GO:0005576]; extracellular space [GO:0005615]; immunoglobulin complex [GO:0019814]; plasma membrane [GO:0005886]		FSGSGSGTDFTLK;TYLYWYLQKPGQSPQLLIYEVSSR	2	30.8	1.0332	-0.92429	10.365	0	0	0	0	0	0	0	0
A2PYH4	A2PYH4	HFM1_HUMAN	Probable ATP-dependent DNA helicase HFM1 (EC 3.6.4.12) (SEC63 domain-containing protein 1)	HFM1 SEC3D1	Homo sapiens (Human)	resolution of meiotic recombination intermediates [GO:0000712]	nucleus [GO:0005634]	ATP binding [GO:0005524]; ATP hydrolysis activity [GO:0016887]; DNA helicase activity [GO:0003678]; nucleic acid binding [GO:0003676]	ALCSQRFDDWKEK;EFLDIQLR;GKSRNYSNSK;IQMNKSQSVDLK;IVQTEMNKGKSR;KEVDFSMYHPDDEADEMK;KFAVLLNSLILAK;KPQNLSPEIEK;LFLIDEVHIVK;LKSNDCLFSLENLFFEKPDEVENHPDNEK;NSECKKEVDFSMYHPDDEADEMK;RFGNQITMQRK;SQSVDLK	13	10.4	0.99276	-62.378	12.3589	11.9797	0	6.56543	11.4216	11.7113	11.2385	13.1074	14.8681
A2RRP1	A2RRP1	NBAS_HUMAN	NBAS subunit of NRZ tethering complex (Neuroblastoma-amplified gene protein) (Neuroblastoma-amplified sequence)	NBAS NAG	Homo sapiens (Human)	negative regulation of nuclear-transcribed mRNA catabolic process, nonsense-mediated decay [GO:2000623]; nuclear-transcribed mRNA catabolic process [GO:0000956]; protein transport [GO:0015031]; retrograde vesicle-mediated transport, Golgi to endoplasmic reticulum [GO:0006890]	cytosol [GO:0005829]; Dsl1/NZR complex [GO:0070939]; endoplasmic reticulum [GO:0005783]; endoplasmic reticulum membrane [GO:0005789]; membrane [GO:0016020]	SNARE binding [GO:0000149]	ELCLLLLNQSLLLPSLKLLLESR;FAPPRKRPR;IISALSGGSADLGGPR;KFKVVASGLNYK;KLLTYLDR;SWVLHECLERVPENVDAAK;VLEGVVAAVHASVDK;YVTSAYQWMVPFLHR;YVTSAYQWMVPFLHRCEK	9	5.1	0.99491	-23.811	15.6842	8.99404	0	14.6781	0	15.9706	8.19353	0	0
A2RTX5	A2RTX5	SYTC2_HUMAN	Threonine--tRNA ligase 2, cytoplasmic (EC 6.1.1.3) (Threonyl-tRNA synthetase) (ThrRS) (Threonyl-tRNA synthetase protein 3)	TARS3 TARSL2	Homo sapiens (Human)	threonyl-tRNA aminoacylation [GO:0006435]	cytoplasm [GO:0005737]; nucleus [GO:0005634]	ATP binding [GO:0005524]; identical protein binding [GO:0042802]; threonine-tRNA ligase activity [GO:0004829]	IHGEILVTSAIDKLKNLR;QPFERLEVSK;SWREMPIR	3	4.5	1.0114	-1.8928	0	0	0	0	11.7764	0	0	0	0
A2RTY3	A2RTY3	HEAT9_HUMAN	Protein HEATR9 (HEAT repeat-containing protein 9)	HEATR9 C17orf66	Homo sapiens (Human)	hematopoietic progenitor cell differentiation [GO:0002244]			KAMAPVHLPLSCYQMPK;KMRDDCR;STDISDVSRSMFLYPWLEYPDK	3	8.1	1.0082	-2.247	9.3927	0	0	15.395	0	10.2632	0	15.7759	0
A2RU30	A2RU30	TESP1_HUMAN	Protein TESPA1 (Thymocyte-expressed positive selection-associated protein 1)	TESPA1 KIAA0748 HSPC257	Homo sapiens (Human)	COP9 signalosome assembly [GO:0010387]; positive regulation of T cell differentiation in thymus [GO:0033089]; positive regulation of T cell receptor signaling pathway [GO:0050862]; protein localization [GO:0008104]; T cell differentiation in thymus [GO:0033077]; TCR signalosome assembly [GO:0036399]	COP9 signalosome [GO:0008180]; cytoplasm [GO:0005737]; cytosol [GO:0005829]; endoplasmic reticulum membrane [GO:0005789]; TCR signalosome [GO:0036398]	phospholipase binding [GO:0043274]; signaling receptor binding [GO:0005102]	EASVLSPTSWEK;EASVLSPTSWEKR;EASVLSPTSWEKRR	3	2.7	1.0078	-2.2756	0	0	16.0687	0	7.12598	0	12.8813	0	0
A2RU48	A2RU48	SMCO3_HUMAN	Single-pass membrane and coiled-coil domain-containing protein 3	SMCO3 C12orf69	Homo sapiens (Human)		membrane [GO:0016020]		MAQSDFLYPENPK	1	5.8	1.0259	-0.8808	0	0	0	0	0	11.9565	0	0	0
A2RU54	A2RU54	HMX2_HUMAN	Homeobox protein HMX2 (Homeobox protein H6 family member 2)	HMX2	Homo sapiens (Human)	brain development [GO:0007420]; cell differentiation [GO:0030154]; epithelial cell proliferation [GO:0050673]; inner ear morphogenesis [GO:0042472]; positive regulation of epithelial cell proliferation [GO:0050679]; positive regulation of mRNA splicing, via spliceosome [GO:0048026]; positive regulation of stem cell proliferation [GO:2000648]; regulation of transcription by RNA polymerase II [GO:0…	chromatin [GO:0000785]; nucleus [GO:0005634]	DNA-binding transcription factor activity, RNA polymerase II-specific [GO:0000981]; RNA polymerase II transcription regulatory region sequence-specific DNA binding [GO:0000977]; sequence-specific double-stranded DNA binding [GO:1990837]	EPVGWPARK;YLSSSER	2	5.9	1.0016	-8.9662	0	0	0	6.765	0	7.23448	0	0	0
A2RU67	A2RU67	F234B_HUMAN	Protein FAM234B	FAM234B KIAA1467	Homo sapiens (Human)		Golgi apparatus [GO:0005794]; membrane [GO:0016020]; microtubule organizing center [GO:0005815]		APDSNCSNLLITTRQSLVLLR	1	3.4	1.004	-7.3434	0	6.60233	0	0	0	0	0	0	0
A2RUB1	A2RUB1	MEIOC_HUMAN	Meiosis-specific coiled-coil domain-containing protein MEIOC (Meiosis-specific with coiled-coil domain protein)	MEIOC C17orf104	Homo sapiens (Human)	chromosome organization involved in meiotic cell cycle [GO:0070192]; double-strand break repair [GO:0006302]; female meiosis I [GO:0007144]; germline cell cycle switching, mitotic to meiotic cell cycle [GO:0051729]; male meiosis I [GO:0007141]; metaphase chromosome alignment [GO:0051310]; mRNA stabilization [GO:0048255]; oocyte development [GO:0048599]; spermatid development [GO:0007286]; synapto…	cytoplasm [GO:0005737]; nucleus [GO:0005634]		LEECCEQWRALEK	1	1.4	0.92827	-0.25326	0	0	0	0	0	7.80774	9.81453	0	8.91022
A2RUB6	A2RUB6	CCD66_HUMAN	Coiled-coil domain-containing protein 66	CCDC66	Homo sapiens (Human)	cilium assembly [GO:0060271]; detection of light stimulus involved in visual perception [GO:0050908]; microtubule bundle formation [GO:0001578]; regulation of protein localization to cilium [GO:1903564]; retina homeostasis [GO:0001895]	cell junction [GO:0030054]; centriolar satellite [GO:0034451]; centrosome [GO:0005813]; ciliary basal body [GO:0036064]; cilium [GO:0005929]; cytosol [GO:0005829]; Flemming body [GO:0090543]; microtubule [GO:0005874]; photoreceptor inner segment [GO:0001917]; photoreceptor outer segment [GO:0001750]	microtubule binding [GO:0008017]; protein homodimerization activity [GO:0042803]	DPLLNPNMVKNRDR;GLSELRQGLLQKQK;KKEEQEEELR;NGMTFSSTKDLCKQCIDK;RYIPASEK;SQYSLYLNSISNQPK;WIEELNK	7	9.1	0.98974	-34.331	14.4335	8.00231	0	13.1121	8.73742	14.0353	0	13.9421	0
A2RUC4	A2RUC4	TYW5_HUMAN	tRNA wybutosine-synthesizing protein 5 (hTYW5) (tRNA yW-synthesizing protein 5) (EC 1.14.11.42) (tRNA(Phe) (7-(3-amino-3-carboxypropyl)wyosine(37)-C(2))-hydroxylase)	TYW5 C2orf60	Homo sapiens (Human)	wybutosine biosynthetic process [GO:0031591]	cytoplasm [GO:0005737]	2-oxoglutarate-dependent dioxygenase activity [GO:0016706]; iron ion binding [GO:0005506]; protein homodimerization activity [GO:0042803]; tRNA binding [GO:0000049]; tRNA(Phe) (7-(3-amino-3-carboxypropyl)wyosine37-C2)-hydroxylase activity [GO:0102524]	EFFVSEDEKYYLR;KQFPLLKGDIK;MAGQHLPVPR;WTVDYLSQVGGK	4	14.6	0.99544	-12.925	0	0	0	8.53601	0	9.36827	8.92647	0	0
A2RUH7	A2RUH7	MBPHL_HUMAN	Myosin-binding protein H-like	MYBPHL	Homo sapiens (Human)	in utero embryonic development [GO:0001701]	myofilament [GO:0036379]; sarcomere [GO:0030017]		TKGFAQR	1	2	0.99297	-15.203	0	0	11.2658	0	0	0	0	0	0
A2RUR9	A2RUR9	C144A_HUMAN	Coiled-coil domain-containing protein 144A	CCDC144A KIAA0565	Homo sapiens (Human)				AEWHKLLIEERAR;DSEQLRIKEEECGK;EDQEFDLQMTKNMNQNSDSGSTNNYKSLKPK;ELYLEEVKVR;HGEGALDQPQHDVR;IEWEKELYDLR;NKELMDEYNHLK;TSEVYLHEELQQDMQK;YIAKQESVEER;YKELYLEEVKVR	10	9.4	0.99015	-39.131	0	0	13.5608	6.39643	0	0	14.4265	13.2991	16.562
A2RUU4	A2RUU4	COLL1_HUMAN	Colipase-like protein 1	CLPSL1 C6orf127	Homo sapiens (Human)	digestion [GO:0007586]; lipid catabolic process [GO:0016042]; response to food [GO:0032094]	extracellular region [GO:0005576]	enzyme activator activity [GO:0008047]	NQDCETGCCQR;WLSIAYGRCQKIGR	2	20.7	1.0081	-4.6682	0	0	9.51556	9.21687	11.7103	11.0143	12.312	12.0976	0
A2VCK2	A2VCK2	DCD2B_HUMAN	Doublecortin domain-containing protein 2B	DCDC2B	Homo sapiens (Human)	intracellular signal transduction [GO:0035556]	microtubule [GO:0005874]; microtubule organizing center [GO:0005815]		AGGSPAAK;ELVTGHYYVAVGEDEFK	2	7.2	1.0259	-1.3895	0	8.10145	0	8.65996	9.18066	0	0	10.2776	10.128
A2VDF0	A2VDF0	FUCM_HUMAN	Fucose mutarotase (EC 5.1.3.29)	FUOM C10orf125	Homo sapiens (Human)	fucose metabolic process [GO:0006004]; fucosylation [GO:0036065]	cytosol [GO:0005829]	fucose binding [GO:0042806]; L-fucose mutarotase activity [GO:0036373]; racemase and epimerase activity, acting on carbohydrates and derivatives [GO:0016857]	ERGLQTPVWTEYESILRR	1	11.7	1.034	-1.0003	13.1765	0	0	0	0	0	0	0	0
A2VDJ0	A2VDJ0	T131L_HUMAN	Transmembrane protein 131-like	TMEM131L KIAA0922	Homo sapiens (Human)	negative regulation of canonical Wnt signaling pathway [GO:0090090]; negative regulation of immature T cell proliferation in thymus [GO:0033088]; Wnt signaling pathway [GO:0016055]	cytoplasm [GO:0005737]; endoplasmic reticulum [GO:0005783]; plasma membrane [GO:0005886]		EDICTDAMRENWISLR;EYYPGFNPFR;HKCSVYYSK;LYERWKK;SWCIQESTR;VGVVFTPADYGK	6	3.9	1.0103	-4.9586	9.28508	0	0	11.3244	0	0	19.9104	7.69014	16.063
A2VEC9	A2VEC9	SSPO_HUMAN	SCO-spondin (SCO-spondin pseudogene)	SSPOP KIAA2036 SSPO	Homo sapiens (Human)	cell adhesion [GO:0007155]	extracellular matrix [GO:0031012]; extracellular space [GO:0005615]; plasma membrane protein complex [GO:0098797]	peptidase inhibitor activity [GO:0030414]	CLGPCGSQSIQWSFR;GWRCDQEEDCADGSDER;HGHHVRWR;LDLPWSGRSGLTR;MLLPALLFGMAWALADGR;SAEQCHQEGGPCPR;WSPWSWCDR;YVPGDTVR;YWPGQRIK	9	2.1	1.0017	-11.642	10.7171	0	10.8336	6.40199	9.60635	13.0151	11.124	10.3002	11.7765
A3KMH1	A3KMH1	VWA8_HUMAN	von Willebrand factor A domain-containing protein 8 (PEX7-binding protein 2) (P7BP2)	VWA8 KIAA0564	Homo sapiens (Human)		cytoplasm [GO:0005737]; mitochondrion [GO:0005739]; peroxisome [GO:0005777]	ATP binding [GO:0005524]; ATP hydrolysis activity [GO:0016887]	ALHRLILPSEK;ENVVVIHPDFR;KPFWWNKEEAETYKMCK;LDAGHTVYQVSQAEK	4	2.8	0.99431	-15.276	0	0	0	0	0	13.6109	0	0	0
A3KN83	A3KN83	SBNO1_HUMAN	Protein strawberry notch homolog 1 (Monocyte protein 3) (MOP-3)	SBNO1 MOP3	Homo sapiens (Human)	regulation of DNA-templated transcription [GO:0006355]	nucleus [GO:0005634]	chromatin DNA binding [GO:0031490]; histone binding [GO:0042393]	DYNNIGK;GMSWEEATK;TAILVKEVNPK;VGGLTGSSSDDSGSESDASDNEESDYESSK	4	4.1	0.98968	-27.266	0	6.92552	9.45578	0	0	11.6485	0	0	6.2745
A3QJZ6	A3QJZ6	PRA22_HUMAN	PRAME family member 22	PRAMEF22	Homo sapiens (Human)	negative regulation of apoptotic process [GO:0043066]; negative regulation of cell differentiation [GO:0045596]; negative regulation of DNA-templated transcription [GO:0045892]; positive regulation of cell population proliferation [GO:0008284]	cytoplasm [GO:0005737]		LQVLELR;RMSLQAPRR	2	3.3	1.0278	-1.2813	0	20.1401	14.1323	13.7995	14.2109	13.665	14.518	14.3183	20.014
A4D0S4	A4D0S4	LAMB4_HUMAN	Laminin subunit beta-4 (Laminin beta-1-related protein)	LAMB4	Homo sapiens (Human)	cell adhesion [GO:0007155]	basement membrane [GO:0005604]; extracellular region [GO:0005576]		CRPLFYR;CSECQENYYGDPPGRCIPCDCNR;DTVCDQVTGQCPCHGEVSGR;GDVFSPPGMVHGQCVCQHNTDGPNCERCK;KTSTTGLTK	5	5	0.99217	-14.26	6.78162	5.47463	9.52289	0	0	0	8.06534	0	5.83835
A4D0V7	A4D0V7	CPED1_HUMAN	Cadherin-like and PC-esterase domain-containing protein 1	CPED1 C7orf58 UNQ9432/PRO34713	Homo sapiens (Human)		endoplasmic reticulum [GO:0005783]		ILFIGDSTNR;MVCRPVFPCRR;VWKPGDWSR	3	2.9	0.99678	-12.784	0	12.7448	0	0	0	0	0	0	0
A4D126	A4D126	ISPD_HUMAN	D-ribitol-5-phosphate cytidylyltransferase (EC 2.7.7.40) (2-C-methyl-D-erythritol 4-phosphate cytidylyltransferase-like protein) (Isoprenoid synthase domain-containing protein) (hISPD)	CRPPA ISPD	Homo sapiens (Human)	axon guidance [GO:0007411]; isoprenoid biosynthetic process [GO:0008299]; protein O-linked mannosylation [GO:0035269]	cytosol [GO:0005829]	cytidylyltransferase activity [GO:0070567]; D-ribitol-5-phosphate cytidylyltransferase activity [GO:0047349]; protein homodimerization activity [GO:0042803]	HVGHLLEEVLK	1	2.4	1.0347	-0.91654	0	0	0	0	0	9.57578	0	0	0
A4D161	A4D161	F221A_HUMAN	Protein FAM221A	FAM221A C7orf46	Homo sapiens (Human)				LTLPLGGAAAVDEYLEYRR;WKGKAPLPSATKPS	2	11.1	1.0234	-1.446	8.61342	0	0	0	0	0	9.92487	0	0
A4D1B5	A4D1B5	GSAP_HUMAN	Gamma-secretase-activating protein (GSAP) (Protein pigeon homolog) [Cleaved into: Gamma-secretase-activating protein 16 kDa C-terminal form (GSAP-16K)]	GSAP PION	Homo sapiens (Human)	positive regulation of amyloid-beta formation [GO:1902004]; regulation of proteolysis [GO:0030162]	trans-Golgi network [GO:0005802]	amyloid-beta binding [GO:0001540]	DLQVFSCSVNSER;GNVVFGLYDCQTRQNELLYTFEK;LMKDLDNTEK;QNELLYTFEK;REWHNLISEEKTGK;VISNLEAR	6	8	0.99653	-21.51	14.2827	0	14.3619	0	14.4344	15.0237	14.4501	15.291	0
A4D1E1	A4D1E1	Z804B_HUMAN	Zinc finger protein 804B	ZNF804B	Homo sapiens (Human)		nucleus [GO:0005634]	metal ion binding [GO:0046872]	GNLLCFHK;HNCFYLSDDITKSSQMQSEPQK;IQYASESR;QLQQGIFPIKNGR;STAKALEDVK	5	4.5	0.99624	-22.537	9.54876	0	8.82766	0	9.10003	0	12.1098	0	0
A4D1E9	A4D1E9	GTPBA_HUMAN	GTP-binding protein 10 (Protein obg homolog 2) (ObgH2)	GTPBP10 OBGH2 UG0751c10	Homo sapiens (Human)	ribosome biogenesis [GO:0042254]	chromosome [GO:0005694]; mitochondrion [GO:0005739]; nucleolus [GO:0005730]	GTP binding [GO:0005525]; GTPase activity [GO:0003924]; magnesium ion binding [GO:0000287]; RNA binding [GO:0003723]	DFLHLFEKNMIPER	1	3.6	1.0487	-0.86582	0	0	0	0	0	0	0	0	8.86037
A4D1F6	A4D1F6	LRRD1_HUMAN	Leucine-rich repeat and death domain-containing protein 1	LRRD1	Homo sapiens (Human)	signal transduction [GO:0007165]	cytoplasm [GO:0005737]		QLYTIARYLQRADER;YLQRADER	2	1.7	0.99526	-13.574	0	0	11.2677	10.6838	0	0	0	7.28965	0
A4D1P6	A4D1P6	WDR91_HUMAN	WD repeat-containing protein 91	WDR91 HSPC049	Homo sapiens (Human)	early endosome to late endosome transport [GO:0045022]; negative regulation of phosphatidylinositol 3-kinase/protein kinase B signal transduction [GO:0051898]; regulation of protein catabolic process [GO:0042176]	cytosol [GO:0005829]; early endosome membrane [GO:0031901]; endosome membrane [GO:0010008]; late endosome membrane [GO:0031902]	phosphatidylinositol 3-kinase inhibitor activity [GO:0141039]; phosphatidylinositol 3-kinase regulator activity [GO:0035014]	GFTHTLRQLDAEIK;LQDHGKERK;MAEAVERTDELVREYLLFR	3	5.6	1.012	-2.4473	0	0	12.7603	0	0	13.7976	0	11.7835	15.1819
A4D1U4	A4D1U4	DEN11_HUMAN	DENN domain-containing protein 11 (DENND11) (Protein LCHN)	DENND11 KIAA1147 LCHN	Homo sapiens (Human)		cytoplasm [GO:0005737]	guanyl-nucleotide exchange factor activity [GO:0005085]	SVGILSPSYTLLYR;VEQGDAAPLLR	2	5.5	1.0036	-11.835	0	0	12.8208	0	0	0	0	0	0
A4D250	A4D250	BLACE_HUMAN	B-cell acute lymphoblastic leukemia-expressed protein	BLACE	Homo sapiens (Human)				ALEDWLLSVFLADQAESEGQLVLERVR;GKAPSSPGGSTHAWLYLTR	2	25.7	1.0115	-3.9311	0	0	13.2141	14.3014	0	13.3005	0	12.8709	0
A4D256	A4D256	CC14C_HUMAN	Dual specificity protein phosphatase CDC14C (EC 3.1.3.16) (EC 3.1.3.48) (CDC14 cell division cycle 14 homolog C)	CDC14C CDC14B2 CDC14Bretro	Homo sapiens (Human)	cilium assembly [GO:0060271]; microtubule cytoskeleton organization [GO:0000226]; positive regulation of cytokinesis [GO:0032467]; protein dephosphorylation [GO:0006470]; regulation of exit from mitosis [GO:0007096]	centrosome [GO:0005813]; cytoplasm [GO:0005737]; endoplasmic reticulum membrane [GO:0005789]; mitotic spindle [GO:0072686]; nucleolus [GO:0005730]; spindle pole [GO:0000922]	myosin phosphatase activity [GO:0017018]; protein serine/threonine phosphatase activity [GO:0004722]; protein tyrosine phosphatase activity [GO:0004725]	FAILYSRPK	1	2	1.0015	-8.8964	9.08749	0	0	0	0	0	0	0	0
A4D263	A4D263	SMIP7_HUMAN	Protein SPMIP7 (Sperm microtubule inner protein 7) (Spermatogenesis-associated protein 48)	SPMIP7 C7orf72 SPATA48	Homo sapiens (Human)	cell differentiation [GO:0030154]; spermatogenesis [GO:0007283]			EMAVDLFR;KDKETIDY;VPRPDTGFQTTIK	3	6.6	0.99236	-25.458	0	0	0	0	13.6924	0	0	10.8518	0
A4D2B0	A4D2B0	MBLC1_HUMAN	Metallo-beta-lactamase domain-containing protein 1 (EC 3.1.27.-) (Endoribonuclease MBLAC1)	MBLAC1	Homo sapiens (Human)	histone mRNA metabolic process [GO:0008334]; mRNA 3'-end processing [GO:0031124]; positive regulation of G1/S transition of mitotic cell cycle [GO:1900087]	cytoplasm [GO:0005737]; cytosol [GO:0005829]; nucleus [GO:0005634]	metal ion binding [GO:0046872]; RNA endonuclease activity [GO:0004521]	RVLVVADVVVPGHGPPFRVLR	1	7.9	1.0044	-7.3509	0	0	0	0	6.82082	0	0	0	0
A4D2B8	A4D2B8	PM2P1_HUMAN	Putative postmeiotic segregation increased 2-like protein 1 (PMS2-related protein 2) (Postmeiotic segregation increased 2-like protein 13) (Postmeiotic segregation increased 2-like protein 6) (Postmeiotic segregation increased 2-like protein 8) (Postmeiotic segregation increased protein 3) (hPMS3) (Postmeiotic segregation increased protein 8) (Putative postmeiotic segregation increased 2 pseudoge…	PMS2P1 PMS2L1 PMS2L13 PMS2L6 PMS2L8 PMS3 PMS8 PMSR2	Homo sapiens (Human)	mismatch repair [GO:0006298]; phosphorylation [GO:0016310]	mismatch repair complex [GO:0032300]	ATP hydrolysis activity [GO:0016887]; ATP-dependent DNA damage sensor activity [GO:0140664]; kinase activity [GO:0016301]	AESSSTEPAK;GACGSRGGNFPSPR;GADPVIGLYLVHRGGACQTPTVGNR;NGPGSSR;QLFSTLPVHHKEFQR	5	16.1	0.99598	-22.86	8.16601	10.8094	0	0	0	0	8.70553	13.1769	0
A4D2P6	A4D2P6	GRD2I_HUMAN	Delphilin (Glutamate receptor, ionotropic, delta 2-interacting protein 1)	GRID2IP	Homo sapiens (Human)	long-term synaptic depression [GO:0060292]; regulation of postsynaptic cytosolic calcium ion concentration [GO:0099566]; regulation of postsynaptic membrane neurotransmitter receptor levels [GO:0099072]	cerebellar granule cell to Purkinje cell synapse [GO:0150048]; parallel fiber to Purkinje cell synapse [GO:0098688]; postsynaptic density, intracellular component [GO:0099092]; postsynaptic membrane [GO:0045211]		ATTSEAFFGIFAEFMSKFER;ILEFVLAMGNYLNDGQPKTNK;ILFLNGLDMRNCSHDK;RPDAVHRER;RSRSEERPER;RTVRVYK;SGDRILFLNGLDMR;SLHFQATLQEKTEEIR;SRSEERPER;VDEILGDQPTAK	10	9.5	0.99072	-45.786	12.149	17.9372	17.7577	10.9001	17.1681	10.1328	18.384	0	15.6828
A4FU01	A4FU01	MTMRB_HUMAN	Myotubularin-related protein 11 (Cisplatin resistance-associated protein) (hCRA) (Inactive phosphatidylinositol 3-phosphatase 11)	MTMR11	Homo sapiens (Human)	phosphatidylinositol dephosphorylation [GO:0046856]	cytoplasm [GO:0005737]; extracellular exosome [GO:0070062]		FDVATSLPRYFWVPNR;VSTVNERFDVATSLPR;WLDYVRACLR;WLDYVRACLRK;WTPRISPEDHSKK;YFWVPNR	6	6.6	0.98974	-39.833	0	0	14.0556	0	0	0	15.5339	0	6.05155
A4FU28	A4FU28	CTGE9_HUMAN	cTAGE family member 9 (Protein cTAGE-9)	CTAGE9	Homo sapiens (Human)	endoplasmic reticulum to Golgi vesicle-mediated transport [GO:0006888]; protein secretion [GO:0009306]; vesicle cargo loading [GO:0035459]	endoplasmic reticulum exit site [GO:0070971]; endoplasmic reticulum membrane [GO:0005789]		GYFPPRDFPGPPHAPFAMR;LSPVLPGGGGR;LYVGREQK;SMPSEMESSR;SNSELEDEILCLEKDLK;VNSQWENGANLDDPPK	6	10.4	1.002	-10.294	10.9848	9.05374	0	10.454	10.8644	6.13426	0	11.604	0
A4FU49	A4FU49	SH321_HUMAN	SH3 domain-containing protein 21	SH3D21 C1orf113	Homo sapiens (Human)	actin filament organization [GO:0007015]; cell migration [GO:0016477]	nucleoplasm [GO:0005654]; plasma membrane [GO:0005886]		IPAPDKVPSPEK;RALELMEVQLER	2	3.8	1.0241	-1.3179	10.864	12.5566	0	0	0	0	0	0	0
A4FU69	A4FU69	EFCB5_HUMAN	EF-hand calcium-binding domain-containing protein 5	EFCAB5	Homo sapiens (Human)			calcium ion binding [GO:0005509]	DKPCEPK;ERKWNLTEVK;EVDELLYTYK;KQRESIDK;MNESASQEELRPAQENRK;SLLRNPR;SVIQNVLQEFFQNPDFK;VIFALDETELKSKPEHTWK	8	6.4	1.0081	-5.0454	14.7802	10.0606	0	11.8223	0	0	11.129	0	16.5617
A4GXA9	A4GXA9	EME2_HUMAN	Probable crossover junction endonuclease EME2 (EC 3.1.22.-)	EME2	Homo sapiens (Human)	double-strand break repair [GO:0006302]; mitotic intra-S DNA damage checkpoint signaling [GO:0031573]; replication fork processing [GO:0031297]; resolution of meiotic recombination intermediates [GO:0000712]	endodeoxyribonuclease complex [GO:1905347]; Holliday junction resolvase complex [GO:0048476]; nuclear replication fork [GO:0043596]	DNA binding [GO:0003677]; endonuclease activity [GO:0004519]	AAAEALR;WTRASPDPCPR	2	4.7	1.0186	-1.7823	0	17.5955	0	10.6187	0	18.0114	0	0	0
A4IF30	A4IF30	S35F4_HUMAN	Solute carrier family 35 member F4	SLC35F4 C14orf36	Homo sapiens (Human)		membrane [GO:0016020]		ARCLSCTSMVLK;FRECSRIFGEDGLTLK	2	5.4	1.0103	-1.9058	0	0	0	0	0	12.6012	0	0	0
A4QMS7	A4QMS7	CFA90_HUMAN	Cilia- and flagella-associated protein 90	CFAP90 C5orf49	Homo sapiens (Human)	flagellated sperm motility [GO:0030317]	axonemal B tubule inner sheath [GO:0160112]; axoneme [GO:0005930]; ciliary basal body [GO:0036064]; sperm flagellum [GO:0036126]		EHSYYYRPAR;RLDPKEHSYYYRPAR	2	10.2	1.0246	-1.169	0	0	0	0	0	0	0	9.6717	7.66548
A4QPH2	A4QPH2	PI4P2_HUMAN	Putative phosphatidylinositol 4-kinase alpha-like protein P2	PI4KAP2	Homo sapiens (Human)	phosphatidylinositol phosphate biosynthetic process [GO:0046854]; phosphorylation [GO:0016310]		kinase activity [GO:0016301]	CGVSELEK;SYWGARMPTDR	2	3.2	1.0119	-3.4561	0	7.54319	0	0	0	0	0	0	0
A4UGR9	A4UGR9	XIRP2_HUMAN	Xin actin-binding repeat-containing protein 2 (Beta-xin) (Cardiomyopathy-associated protein 3) (Xeplin)	XIRP2 CMYA3	Homo sapiens (Human)	actin filament organization [GO:0007015]; cardiac muscle tissue morphogenesis [GO:0055008]; cell-cell junction organization [GO:0045216]; positive regulation of protein localization [GO:1903829]; regulation of actin filament organization [GO:0110053]; ventricular septum development [GO:0003281]	cell-cell junction [GO:0005911]; Z disc [GO:0030018]	actin filament binding [GO:0051015]; alpha-actinin binding [GO:0051393]	ATNTKTEILKK;CWMFETQPLDILK;EEIVKGDVQQAIK;EERLITER;EFEHGPVSEAKSNR;ETDVHLKSQDFLMK;EYTRTVK;HQKWIFETQPLEDIR;ICSETRSLSEHFSGMDAFESQIVESK;IITGKTGVLPPPTLPKPKLPK;KQFEDEITSSR;KTITEEVIQGDVKSYR;LKMVPRK;NELSQSPKK;NLYELNRLYK;NQGPSMIGR;QQSEIDVQTFTK;SCHGNLVEERTEVNLPK;SEQLVRLKDTTAK;TACFLFETENLDSIQGEEVK;TGVLPPPTLPKPKLPK;TSTWLFETHTMDELR;TVTDIQGGDVR;VSEKSHNTFKATNK;VSTKLLKEQFEK;VYAKGETNHNIQQESR;WIFETQPLEDIR;WIFETQPLED…	28	10	0.99203	-54.898	6.08145	16.8208	10.3437	15.4167	11.8681	20.0378	13.9282	13.8605	15.3503
A5A3E0	A5A3E0	POTEF_HUMAN	POTE ankyrin domain family member F (ANKRD26-like family C member 1B) (Chimeric POTE-actin protein)	POTEF A26C1B	Homo sapiens (Human)	axonogenesis [GO:0007409]; cell motility [GO:0048870]	actin filament [GO:0005884]; axon [GO:0030424]; blood microparticle [GO:0072562]; cell cortex [GO:0005938]; cytoplasm [GO:0005737]; extracellular exosome [GO:0070062]; extracellular space [GO:0005615]; membrane [GO:0016020]; NuA4 histone acetyltransferase complex [GO:0035267]; synapse [GO:0045202]	protein kinase binding [GO:0019901]; structural constituent of postsynaptic actin cytoskeleton [GO:0098973]	EEIAMLRLELDTMK;EIAALAPSMMKIR;FRCPEALFQPCFLGMESCGIHETTFNSIMK;FTTMAEREIVRDIK;HCFPCCR;ICELLSDYK;MGKWCCRCFPCCR;MNSELSLSCK;QIEVVEKMNSELSLSCK;VPRKDLIVMLR;WCCRCFPCCR	11	12.6	0.99223	-65.991	0	10.6731	0	0	13.8454	12.302	12.2245	4.90915	12.6614
A5D8V6	A5D8V6	VP37C_HUMAN	Vacuolar protein sorting-associated protein 37C (hVps37C) (ESCRT-I complex subunit VPS37C)	VPS37C PML39	Homo sapiens (Human)	macroautophagy [GO:0016236]; membrane fission [GO:0090148]; multivesicular body assembly [GO:0036258]; protein targeting to membrane [GO:0006612]; protein targeting to vacuole [GO:0006623]; protein transport to vacuole involved in ubiquitin-dependent protein catabolic process via the multivesicular body sorting pathway [GO:0043328]; ubiquitin-dependent protein catabolic process via the multivesic…	endosome membrane [GO:0010008]; ESCRT I complex [GO:0000813]; extracellular exosome [GO:0070062]; late endosome membrane [GO:0031902]	calcium-dependent protein binding [GO:0048306]	EMALATNRSLAER;VRVEKLQEVVR	2	6.8	1.01	-3.6896	0	4.8145	0	10.5244	0	0	0	0	0
A5D8V7	A5D8V7	ODAD3_HUMAN	Outer dynein arm-docking complex subunit 3 (Coiled-coil domain-containing protein 151)	ODAD3 CCDC151	Homo sapiens (Human)	brain development [GO:0007420]; cerebrospinal fluid circulation [GO:0090660]; cilium movement [GO:0003341]; determination of heart left/right asymmetry [GO:0061371]; determination of left/right symmetry [GO:0007368]; epithelial cilium movement involved in determination of left/right asymmetry [GO:0060287]; flagellated sperm motility [GO:0030317]; multicellular organism growth [GO:0035264]; outer …	axoneme [GO:0005930]; centriole [GO:0005814]; ciliary basal body [GO:0036064]; ciliary rootlet [GO:0035253]; ciliary tip [GO:0097542]; cilium [GO:0005929]; extracellular region [GO:0005576]; outer dynein arm docking complex [GO:0120228]		AFFESSQWNIKK;AYLMDESLNLENR;GKGTAQAWTPGR	3	6.2	1.012	-6.4508	11.0171	0	0	5.35657	0	9.08364	0	0	0
A5D8W1	A5D8W1	CFA69_HUMAN	Cilia- and flagella-associated protein 69	CFAP69 C7orf63	Homo sapiens (Human)	flagellated sperm motility [GO:0030317]; olfactory behavior [GO:0042048]; positive regulation of fertilization [GO:1905516]; positive regulation of flagellated sperm motility [GO:1902093]; response to odorant [GO:1990834]; sensory perception of smell [GO:0007608]; sperm axoneme assembly [GO:0007288]	cytoplasm [GO:0005737]; non-motile cilium [GO:0097730]; sperm midpiece [GO:0097225]		DLCEKGTIQQMIGIFK;ILNLCSGKIKNQPR;KALEAITTASENIGK;LEKLRPVTTDKK;SWEDFLARTSNAK;VILALFTYVK	6	8.4	1.0127	-3.8747	7.22255	12.4934	13.8303	6.65076	13.8729	13.8766	14.8301	7.91678	0
A5LHX3	A5LHX3	PSB11_HUMAN	Proteasome subunit beta type-11 (EC 3.4.25.1) (Proteasome subunit beta-5t)	PSMB11	Homo sapiens (Human)	CD8-positive, alpha-beta T cell differentiation [GO:0043374]; proteasome-mediated ubiquitin-dependent protein catabolic process [GO:0043161]; proteolysis [GO:0006508]; T cell differentiation in thymus [GO:0033077]	cytosol [GO:0005829]; nucleus [GO:0005634]; proteasome core complex, beta-subunit complex [GO:0019774]	endopeptidase activity [GO:0004175]; peptidase activity [GO:0008233]; threonine-type endopeptidase activity [GO:0004298]	DAYSGGSVDLFHVR	1	4.7	1.0632	-0.46052	0	0	0	0	0	12.1227	0	0	0
A5PKW4	A5PKW4	PSD1_HUMAN	PH and SEC7 domain-containing protein 1 (Exchange factor for ADP-ribosylation factor guanine nucleotide factor 6) (Exchange factor for ARF6) (Exchange factor for ARF6 A) (Pleckstrin homology and SEC7 domain-containing protein 1)	PSD EFA6 EFA6A KIAA2011 PSD1 TYL	Homo sapiens (Human)	neuron projection development [GO:0031175]; regulation of ARF protein signal transduction [GO:0032012]; signal transduction [GO:0007165]	cleavage furrow [GO:0032154]; dendritic spine [GO:0043197]; postsynaptic density, intracellular component [GO:0099092]; ruffle membrane [GO:0032587]	guanyl-nucleotide exchange factor activity [GO:0005085]; phospholipid binding [GO:0005543]	GKEAEEQR;SLSELADPNPK	2	1.9	1.011	-2.4188	0	0	7.00473	0	0	8.71545	0	10.465	0
A5PL33	A5PL33	KRBA1_HUMAN	Protein KRBA1	KRBA1 KIAA1862	Homo sapiens (Human)				EPVLPLGLQSCVR	1	1.3	1.0324	-0.90934	0	12.4221	0	0	0	0	0	0	0
A5PLK6	A5PLK6	RGSL_HUMAN	Regulator of G-protein signaling protein-like	RGSL1 RGSL RGSL2	Homo sapiens (Human)		membrane [GO:0016020]		EILSHMQK;EMDYRQWR;FTLLRGIEWLQPQR;KCHHFQK;LQSYWLPNFYTHTK;RRIFGHR;SAPPSTNVR;SYLQYRGKK;TVSRSNRK	9	7.8	0.99106	-35.946	13.4402	0	10.5898	9.41969	7.9321	0	15.896	0	16.4083
A5PLL1	A5PLL1	AN34B_HUMAN	Ankyrin repeat domain-containing protein 34B	ANKRD34B	Homo sapiens (Human)		nucleus [GO:0005634]; pi-body [GO:0071546]		DTAHLLRAFDQASSR;EVIIITTAK	2	4.7	1.0012	-9.7204	0	0	0	0	8.24394	0	0	0	13.6639
A5PLL7	A5PLL7	PDES1_HUMAN	Plasmanylethanolamine desaturase 1 (EC 1.14.19.77) (Transmembrane protein 189)	PEDS1 KUA PDES TMEM189	Homo sapiens (Human)	ether lipid biosynthetic process [GO:0008611]; fatty acid metabolic process [GO:0006631]	endoplasmic reticulum [GO:0005783]; endoplasmic reticulum membrane [GO:0005789]	plasmanylethanolamine desaturase activity [GO:0050207]	LEDLIQGLTGEKPR;RLEDLIQGLTGEKPR	2	5.6	1.0041	-7.3003	0	0	0	14.7361	13.6938	0	0	0	0
A5PLN7	A5PLN7	F149A_HUMAN	Protein FAM149A	FAM149A MST119	Homo sapiens (Human)				DSLPTHFTRNVQKAIDK;HGFTVRSKDSLPTHFTR;LLWEVEEMLFEGK;RPAYFADRTQNEKEDK;RRFQVTS	5	7.9	1.0102	-3.3764	0	0	11.671	13.7478	0	0	14.0705	11.9779	8.70293
A5PLN9	A5PLN9	TPC13_HUMAN	Trafficking protein particle complex subunit 13	TRAPPC13 C5orf44	Homo sapiens (Human)	endoplasmic reticulum to Golgi vesicle-mediated transport [GO:0006888]; vesicle coating [GO:0006901]; vesicle tethering [GO:0099022]	cytoplasm [GO:0005737]; cytosol [GO:0005829]; TRAPPII protein complex [GO:1990071]; TRAPPIII protein complex [GO:1990072]		AGIIKGVTVIGKLDIVWK;AYLQPMDTR	2	6.5	0.9976	-12.469	9.6057	0	0	0	0	0	0	0	10.4945
A5X5Y0	A5X5Y0	5HT3E_HUMAN	5-hydroxytryptamine receptor 3E (5-HT3-E) (5-HT3E) (Serotonin receptor 3E)	HTR3E	Homo sapiens (Human)	inorganic cation transmembrane transport [GO:0098662]; serotonin receptor signaling pathway [GO:0007210]; serotonin-gated cation-selective signaling pathway [GO:0140227]	neuron projection [GO:0043005]; plasma membrane [GO:0005886]; postsynaptic membrane [GO:0045211]; serotonin-activated cation-selective channel complex [GO:1904602]; synapse [GO:0045202]; transmembrane transporter complex [GO:1902495]	excitatory extracellular ligand-gated monoatomic ion channel activity [GO:0005231]; serotonin-gated monoatomic cation channel activity [GO:0022850]; transmitter-gated monoatomic ion channel activity involved in regulation of postsynaptic membrane potential [GO:1904315]	EGSWFHR;GGNLYDQIVFYVAIRR	2	5	1.0254	-1.3928	0	0	0	0	15.6004	10.0979	0	0	12.1511
A5YKK6	A5YKK6	CNOT1_HUMAN	CCR4-NOT transcription complex subunit 1 (CCR4-associated factor 1) (Negative regulator of transcription subunit 1 homolog) (NOT1H) (hNOT1)	CNOT1 CDC39 KIAA1007 NOT1 AD-005	Homo sapiens (Human)	miRNA-mediated post-transcriptional gene silencing [GO:0035195]; negative regulation of intracellular estrogen receptor signaling pathway [GO:0033147]; negative regulation of retinoic acid receptor signaling pathway [GO:0048387]; negative regulation of transcription by RNA polymerase II [GO:0000122]; negative regulation of translation [GO:0017148]; nuclear-transcribed mRNA catabolic process, dead…	CCR4-NOT complex [GO:0030014]; CCR4-NOT core complex [GO:0030015]; cytosol [GO:0005829]; extracellular space [GO:0005615]; membrane [GO:0016020]; nucleus [GO:0005634]; P-body [GO:0000932]; peroxisomal membrane [GO:0005778]	armadillo repeat domain binding [GO:0070016]; molecular adaptor activity [GO:0060090]; nuclear estrogen receptor binding [GO:0030331]; nuclear retinoic acid receptor binding [GO:0042974]; protein domain specific binding [GO:0019904]; RNA binding [GO:0003723]	AKCYHNLDAFVR;AYGSPWCNKQITRCLIECR;CYHNLDAFVR;ECHLLVLKALQDGR;EVTAAQVAR;FFRLCTEMCVEISYR;NLFEEYRFFPQYPDK;QITRCLIECRDEYK;QKLPDLLR;RCPSILGGLAPEKDQPK;VLLTSDK;VSIEPNFHSLYSNFLDTLKNPEFNK	12	6.1	0.98939	-27.591	12.2132	15.0078	12.7936	0	0	10.5947	11.4813	11.1211	16.3779
A5YM72	A5YM72	CRNS1_HUMAN	Carnosine synthase 1 (EC 6.3.2.11) (ATP-grasp domain-containing protein 1)	CARNS1 ATPGD1 KIAA1394	Homo sapiens (Human)	carnosine biosynthetic process [GO:0035499]; L-histidine catabolic process [GO:0006548]	cytosol [GO:0005829]	ATP binding [GO:0005524]; ATP hydrolysis activity [GO:0016887]; carnosine synthase activity [GO:0047730]; homocarnosine synthase activity [GO:0102102]; metal ion binding [GO:0046872]	AVSFHPGGLTFLDDFVPPRR;CLMEGKQLLVVGAGGVSKK;GGDASLGLR	3	5.8	1.002	-9.6369	0	0	8.93837	0	11.4816	11.7496	0	12.8458	0
A6BM72	A6BM72	MEG11_HUMAN	Multiple epidermal growth factor-like domains protein 11 (Multiple EGF-like domains protein 11)	MEGF11 KIAA1781 UNQ1949/PRO4432	Homo sapiens (Human)	homotypic cell-cell adhesion [GO:0034109]; retina layer formation [GO:0010842]	basolateral plasma membrane [GO:0016323]		CDSTCPPGR;QNTYIMDK	2	1.6	1.0112	-2.4041	0	0	0	9.20029	0	0	0	0	0
A6H8Y1	A6H8Y1	BDP1_HUMAN	Transcription factor TFIIIB component B'' homolog (Transcription factor IIIB 150) (TFIIIB150) (Transcription factor-like nuclear regulator)	BDP1 KIAA1241 KIAA1689 TFNR	Homo sapiens (Human)	RNA polymerase III preinitiation complex assembly [GO:0070898]	nucleoplasm [GO:0005654]; transcription factor TFIIIB complex [GO:0000126]	TFIIIC-class transcription factor complex binding [GO:0001156]	EKKSTKPR;GRLQRPRPNIRK;GSEEICVTEEKVAELKQTGK;ISSTSSLVK;KFKPNVTRGR;LKRSNPFNESQEK;MNTLDILRMETTER;SLTLRDDCQEYTTEVHSK;STPNAEDNEMEEETDDGPLLVPR;TDISPRENELEETSTSR	10	5.5	0.9962	-21.524	13.6464	0	0	14.0119	13.5098	0	13.5387	11.6046	10.1152
A6NC42	A6NC42	DPPA5_HUMAN	Developmental pluripotency-associated 5 protein (hDPPA5) (Embryonal stem cell-specific gene 1 protein) (ESG-1)	DPPA5 ESG1	Homo sapiens (Human)	regulation of gene expression [GO:0010468]	cytoplasm [GO:0005737]	mRNA binding [GO:0003729]	GTLPARRHIPPWVK;IPYIEQVSK;WMLQSMAEWHRQRQER	3	33.6	1.012	-2.6323	12.4506	0	0	10.99	0	0	0	6.4079	0
A6NC57	A6NC57	ANR62_HUMAN	Ankyrin repeat domain-containing protein 62	ANKRD62	Homo sapiens (Human)				CYCERLK;DLWQENHLMR;GSFLAACRR;KEQMVAFLLKK;KLEENNKGLMK;LAAALCDHDQRQSSK;LAAALCDHDQRQSSKR;LEIDTIKHQNQETENKYFK;NEEALTKTITR;QCQYEKEK;QLLLEAMLEISSERR;YSKELNVLMDENTMLNSELQK	12	15	0.99023	-44.547	6.71672	15.6611	0	15.4416	10.8574	4.40654	9.66628	9.95171	12.9679
A6NC97	A6NC97	ARB2P_HUMAN	Putative protein ARB2BP (Protein FAM172BP)	ARB2BP FAM172B FAM172BP	Homo sapiens (Human)	regulatory ncRNA-mediated heterochromatin formation [GO:0031048]	membrane [GO:0016020]; nucleus [GO:0005634]		GLLTQNIESSSLK	1	3.6	1.0443	-0.86799	0	0	0	0	0	9.73645	0	0	0
A6NC98	A6NC98	CC88B_HUMAN	Coiled-coil domain-containing protein 88B (Brain leucine zipper domain-containing protein) (Gipie) (Hook-related protein 3) (HkRP3)	CCDC88B BRLZ	Homo sapiens (Human)	cytoplasmic microtubule organization [GO:0031122]; cytoskeleton-dependent intracellular transport [GO:0030705]; defense response to protozoan [GO:0042832]; positive regulation of cytokine production [GO:0001819]; positive regulation of T cell activation [GO:0050870]; positive regulation of T cell proliferation [GO:0042102]	centrosome [GO:0005813]; cytoplasm [GO:0005737]; cytosol [GO:0005829]; endoplasmic reticulum [GO:0005783]; Golgi apparatus [GO:0005794]; membrane [GO:0016020]; nucleoplasm [GO:0005654]	dynein light intermediate chain binding [GO:0051959]; microtubule binding [GO:0008017]	AQEHSSRLQAEK;EGPEVQEPEK;EKESQHQR;ELEQAALERQEFLREK;EQREYLDQLNALR;EYLDQLNALRR;GQQQALLR;LARLELERAQLEMQSQQLR;QEAELEGLLVRHR;QRHPGPLGAPVSHSK;SLESRDHLHR	11	8.3	0.99104	-48.615	12.6506	7.57667	10.7294	8.55344	14.6662	11.1944	0	11.5784	0
A6NCE7	A6NCE7	MP3B2_HUMAN	Microtubule-associated proteins 1A/1B light chain 3 beta 2 (Microtubule-associated proteins 1A/1B light chain 3B-like)	MAP1LC3B2	Homo sapiens (Human)	autophagosome assembly [GO:0000045]; autophagosome maturation [GO:0097352]; autophagy of mitochondrion [GO:0000422]; cellular response to nitrogen starvation [GO:0006995]	autophagosome membrane [GO:0000421]; cytoplasmic vesicle [GO:0031410]; endomembrane system [GO:0012505]; intracellular membrane-bounded organelle [GO:0043231]; microtubule [GO:0005874]	microtubule binding [GO:0008017]; phosphatidylethanolamine binding [GO:0008429]; ubiquitin protein ligase binding [GO:0031625]	DEDGFLYMVCASQETFGMKLSV;EQHPTKIPVIIERYK	2	29.6	1.0127	-1.9931	0	0	0	11.4248	0	0	0	10.4391	0
A6NCF6	A6NCF6	MA13P_HUMAN	Putative MAGE domain-containing protein MAGEA13P	MAGEA13P	Homo sapiens (Human)	negative regulation of transcription by RNA polymerase II [GO:0000122]	nucleus [GO:0005634]		PHSQKSRHCELEQGLQAPK;SQEKKDPGASQALMLEK;VCSPCTTIK;VSGSDASSFPLLYEEALRDEK	4	19.4	1.0039	-10.167	0	0	0	0	0	9.18051	8.1537	0	0
A6NCI4	A6NCI4	VWA3A_HUMAN	von Willebrand factor A domain-containing protein 3A	VWA3A	Homo sapiens (Human)		extracellular region [GO:0005576]		GNDVGSVYK;GYYHCYSPK;GYYHCYSPKMEHYTSR;KYPQGRGLR;MDTTPPAR;VGISPAAAQPTKEGMMELR;YQQQLSRAMRMYER	7	6.3	1.005	-8.3427	8.61125	0	9.95999	5.93308	11.6664	7.6108	0	10.4396	14.6013
A6NCL1	A6NCL1	GEMC1_HUMAN	Geminin coiled-coil domain-containing protein 1	GMNC GEMC1	Homo sapiens (Human)	cilium assembly [GO:0060271]; DNA replication [GO:0006260]; negative regulation of cell cycle [GO:0045786]; negative regulation of DNA replication [GO:0008156]	nucleus [GO:0005634]	chromatin binding [GO:0003682]	EDMPIDYRGDR;QYLNSALVK;VASTFSQFPDDAVDYK	3	10.8	1.0086	-5.0793	0	0	0	0	0	0	0	16.8534	0
A6NCL7	A6NCL7	AN33B_HUMAN	Ankyrin repeat domain-containing protein 33B	ANKRD33B	Homo sapiens (Human)				GPEDGGVLDHMVR;GPQAQEEDEVGGAGQR;KAEEAEKK;VRVSKAPAPTFQPERPAR	4	11.1	1.008	-2.1804	0	11.9824	0	0	11.103	15.6873	14.6293	7.62629	0
A6NCM1	A6NCM1	IQCAL_HUMAN	IQ and AAA domain-containing protein 1-like (IQ and AAA domain-containing protein 1 pseudogene 1)	IQCA1L IQCA1P1	Homo sapiens (Human)			ATP binding [GO:0005524]; ATP hydrolysis activity [GO:0016887]; microtubule severing ATPase activity [GO:0008568]	CIPMICAGHEEYLNTWK;FSQGQAAVTIQK;ILFMPRPDYASRYVLWKR;IREDGWHKFSQGQAAVTIQK;LASLYLHYLGLLR;MELEMQMQENR;RFDTVYDQMVQPQK	7	11.4	0.99479	-13.538	11.3261	0	14.9076	0	6.39568	13.7085	0	7.06684	0
A6NCQ9	A6NCQ9	RN222_HUMAN	RING finger protein 222	RNF222	Homo sapiens (Human)		membrane [GO:0016020]	metal ion binding [GO:0046872]	ALLLITLIAVVAVVAAILPWVLLVRK;MSEGESK	2	15	0.99663	-22.493	0	5.8227	0	0	0	5.00473	0	7.23026	0
A6NCS4	A6NCS4	NKX26_HUMAN	Homeobox protein Nkx-2.6 (Homeobox protein NK-2 homolog F)	NKX2-6 NKX2F	Homo sapiens (Human)	atrial cardiac muscle cell development [GO:0055014]; cell differentiation [GO:0030154]; digestive tract development [GO:0048565]; embryonic heart tube development [GO:0035050]; epithelial cell apoptotic process [GO:1904019]; epithelial cell differentiation [GO:0030855]; epithelial cell proliferation [GO:0050673]; hypothalamus development [GO:0021854]; negative regulation of apoptotic process [GO:…	chromatin [GO:0000785]; nucleus [GO:0005634]	DNA-binding transcription activator activity, RNA polymerase II-specific [GO:0001228]; DNA-binding transcription factor activity [GO:0003700]; DNA-binding transcription factor activity, RNA polymerase II-specific [GO:0000981]; RNA polymerase II cis-regulatory region sequence-specific DNA binding [GO:0000978]	QRQDKSLELAGHPLTPR	1	5.6	0.96044	-0.34316	0	0	0	0	0	17.1457	0	11.0372	8.88652
A6NCS6	A6NCS6	CB072_HUMAN	Uncharacterized protein C2orf72	C2orf72	Homo sapiens (Human)				AARAAGAAGAAAAAARAIR;ASSLAAREPR	2	9.8	1.0105	-6.587	0	0	0	0	0	0	13.2155	13.9754	10.9339
A6ND01	A6ND01	JUNO_HUMAN	Sperm-egg fusion protein Juno (Folate receptor 4) (Folate receptor delta) (FR-delta) (IZUMO1 receptor protein JUNO)	IZUMO1R FOLR4 JUNO	Homo sapiens (Human)	cell adhesion [GO:0007155]; fusion of sperm to egg plasma membrane involved in single fertilization [GO:0007342]; single fertilization [GO:0007338]; sperm-egg recognition [GO:0035036]	external side of plasma membrane [GO:0009897]; extracellular region [GO:0005576]; microvillus membrane [GO:0031528]; plasma membrane [GO:0005886]	protein binding involved in heterotypic cell-cell adhesion [GO:0086080]; signaling receptor activity [GO:0038023]; signaling receptor binding [GO:0005102]	CLQKWFEPAQGNPNVAVAR;RVPSPEDK	2	10.8	1.0271	-1.7309	12.4194	0	0	9.04248	0	0	0	8.50012	10.3596
A6ND36	A6ND36	FA83G_HUMAN	Protein FAM83G (Protein associated with SMAD1)	FAM83G PAWS1	Homo sapiens (Human)	BMP signaling pathway [GO:0030509]	cytosol [GO:0005829]; nucleus [GO:0005634]	protein kinase binding [GO:0019901]	HLKARTGGSQWASSDSK;KVAVYIIVDESNVK;KVAVYIIVDESNVKYFLHMCER	3	4.7	1.0124	-1.979	0	9.46117	0	0	0	0	0	12.3884	13.5038
A6NDA9	A6NDA9	LRIT2_HUMAN	Leucine-rich repeat, immunoglobulin-like domain and transmembrane domain-containing protein 2 (Leucine-rich repeat-containing protein 22)	LRIT2 LRRC22	Homo sapiens (Human)		membrane [GO:0016020]		GGTEDNS;LTVVSKSVFLNWPAYQKCR;WVLRGCLHR	3	6.4	0.99599	-12.848	3.88215	5.1035	0	12.4079	0	0	0	0	0
A6NDI0	A6NDI0	TR49B_HUMAN	Putative tripartite motif-containing protein 49B (RING finger protein 18B)	TRIM49B RNF18B	Homo sapiens (Human)	innate immune response [GO:0045087]; protein ubiquitination [GO:0016567]; regulation of gene expression [GO:0010468]	cytoplasm [GO:0005737]	ubiquitin protein ligase activity [GO:0061630]; zinc ion binding [GO:0008270]	MFCEVDRSLLCLLCSSSQEHR;YYWEVHVGDSWNWAFGVCNMYWK	2	9.7	1.0718	-0.56533	0	0	0	0	0	0	0	8.71799	0
A6NDN3	A6NDN3	GOG6B_HUMAN	Golgin subfamily A member 6B	GOLGA6B GOLGA	Homo sapiens (Human)	Golgi organization [GO:0007030]	cis-Golgi network [GO:0005801]; Golgi cis cisterna [GO:0000137]; Golgi cisterna membrane [GO:0032580]		EAVLHRRLQQTIK;KLKEYQQR;KTNNEIHKAQMER;LCEQNERLREQQK;LWKKEER	5	7.8	0.99526	-13.208	14.4779	11.1973	0	0	0	0	0	9.53411	11.4534
A6NDU8	A6NDU8	RIMC1_HUMAN	RAB7A-interacting MON1-CCZ1 complex subunit 1 (UPF0600 protein C5orf51)	RIMOC1 C5orf51	Homo sapiens (Human)	mitophagy [GO:0000423]	cytosol [GO:0005829]; nucleoplasm [GO:0005654]		REWLLRK;RREWLLR	2	2.7	1.0084	-2.2447	0	0	0	12.3104	0	0	0	0	0
A6NDX5	A6NDX5	ZN840_HUMAN	Putative zinc finger protein 840 (Zinc finger protein 840 pseudogene)	ZNF840P C20orf157 ZNF840	Homo sapiens (Human)	regulation of transcription by RNA polymerase II [GO:0006357]	nucleus [GO:0005634]	DNA-binding transcription activator activity, RNA polymerase II-specific [GO:0001228]; metal ion binding [GO:0046872]; RNA polymerase II cis-regulatory region sequence-specific DNA binding [GO:0000978]	AFSLNSKLSR;HQQIHTGKKSFICSSCK;SISNLNKHQK;TQHLLIHTRK	4	8	1.0117	-3.8969	0	0	0	0	11.3487	0	0	14.675	0
A6NDY0	A6NDY0	EPAB2_HUMAN	Embryonic polyadenylate-binding protein 2 (Embryonic poly(A)-binding protein 2) (ePABP-2) (ePABP2) (Embryonic poly(A)-binding protein type II) (Poly(A)-binding protein nuclear-like 1)	PABPN1L EPABP2 PABPNL1	Homo sapiens (Human)	nuclear-transcribed mRNA catabolic process, deadenylation-dependent decay [GO:0000288]	cytoplasm [GO:0005737]; nucleus [GO:0005634]	poly(A) binding [GO:0008143]	CGEVHRVTILCDK	1	4.7	1.0321	-0.90326	0	0	0	0	0	0	0	0	13.0962
A6NE01	A6NE01	F186A_HUMAN	Protein FAM186A	FAM186A	Homo sapiens (Human)				EEQVGEKPIKQKK;ELEKMVIQTPMTLSPRWK;KEEQVGEKPIKQK;LLQLEVQSTFRKSLASLQSR;NVSLTEHK;TSDICKK;VSEAKPSQYYELQVLK;YTLVFNSSSERNVSLTEHK	8	4	1.0073	-5.5972	14.2772	0	13.2191	6.94544	6.30352	12.3376	0	11.1439	18.6064
A6NE02	A6NE02	BTBDH_HUMAN	BTB/POZ domain-containing protein 17 (Galectin-3-binding protein-like)	BTBD17	Homo sapiens (Human)	negative regulation of viral genome replication [GO:0045071]; response to virus [GO:0009615]	extracellular region [GO:0005576]; plasma membrane [GO:0005886]		STSFQTQLGPSGHDAGRR;VTWNVLFSPR	2	5.9	1.0263	-1.2366	0	11.7575	0	0	0	0	13.3665	0	0
A6NE52	A6NE52	WDR97_HUMAN	WD repeat-containing protein 97	WDR97 KIAA1875	Homo sapiens (Human)				DVCAVPQAAHCLAR;EALWLLTR;RSWGTPQLRLR;TLDGPIRTLKLPLPR;VLSETLK;YFLPADADPDTYS	6	4.2	0.99536	-17.593	19.8629	20.2099	19.8648	19.663	19.7001	19.5581	20.3277	20.9772	20.4073
A6NEC2	A6NEC2	PSAL_HUMAN	Puromycin-sensitive aminopeptidase-like protein (EC 3.4.11.-)	NPEPPSL1	Homo sapiens (Human)	peptide catabolic process [GO:0043171]; proteolysis [GO:0006508]	cytoplasm [GO:0005737]; extracellular exosome [GO:0070062]; extracellular space [GO:0005615]; membrane [GO:0016020]	metalloaminopeptidase activity [GO:0070006]; peptide binding [GO:0042277]; zinc ion binding [GO:0008270]	AIKATFDISLVVPK;DYFNVPYPLPK;NAAAGNL	3	6.7	0.99782	-12.706	8.30296	0	0	0	0	0	12.2272	12.2964	0
A6NEE1	A6NEE1	PLHD1_HUMAN	Pleckstrin homology domain-containing family D member 1 (PH domain-containing family D member 1)	PLEKHD1	Homo sapiens (Human)				CLKGVEQEKK;NAELEAKMPVIMK;NAQLGEAMIK;QQFEEVVQELRMEQEQIK;RLSRDQR	5	11.5	1.0111	-2.9305	0	0	10.5713	14.3355	11.4705	13.7385	0	0	0
A6NEH8	A6NEH8	ZNAS2_HUMAN	Putative uncharacterized protein encoded by ZNF503-AS2 (ZNF503 antisense RNA 2)	ZNF503-AS2 C10orf41 NCRNA00245	Homo sapiens (Human)				CKLAREIR	1	4.1	1.0754	-0.4442	0	0	0	0	0	0	0	0	10.2172
A6NEL2	A6NEL2	SWAHB_HUMAN	Ankyrin repeat domain-containing protein SOWAHB (Ankyrin repeat domain-containing protein 56) (Protein sosondowah homolog B)	SOWAHB ANKRD56	Homo sapiens (Human)				SSLVPLDAREHEWIVK;YVVLKRR	2	2.9	1.0674	-0.82249	0	0	0	8.48514	0	8.74816	9.98057	9.86335	10.131
A6NEN9	A6NEN9	CX065_HUMAN	Uncharacterized protein CXorf65	CXorf65	Homo sapiens (Human)				NPEPWLLVALRIQCDALER	1	10.4	1.0105	-4.3522	9.39459	0	0	0	0	0	0	0	0
A6NEQ2	A6NEQ2	F181B_HUMAN	Protein FAM181B	FAM181B	Homo sapiens (Human)				LALDKPGK;REASQAAAAASLQSR;RPLAAPSAPTVAAPAHGK	3	9.6	1.0039	-11.315	8.00955	0	0	0	0	0	11.6244	0	0
A6NER0	A6NER0	TBC3F_HUMAN	TBC1 domain family member 3F	TBC1D3F TBC1D3E	Homo sapiens (Human)		plasma membrane [GO:0005886]	GTPase activator activity [GO:0005096]	DRYGTKQR;QIRREISR	2	2.9	1.0331	-0.87877	10.7864	0	0	0	0	0	0	12.7385	0
A6NES4	A6NES4	MRO2A_HUMAN	Maestro heat-like repeat-containing protein family member 2A (HEAT repeat-containing protein 7B1)	MROH2A HEATR7B1	Homo sapiens (Human)		cytoplasm [GO:0005737]		ASVTWIAFFLQMR;EGDVGSSFDAMSEQCR;EIPEMEGYMK;FYQRDLEERMVHK;HYNPEVK;KTLASVIIMEK;TLSQSIAPSMADMWELEIALLVR;WILSEKEWER;YLEEHTEFTWDQK	9	6.9	1.0035	-11.827	0	13.3044	13.7763	0	0	10.2499	0	14.8165	14.6384
A6NEY8	A6NEY8	PRXD1_HUMAN	Putative prolyl-tRNA synthetase associated domain-containing protein 1 (PrdX deacylase domain-containing protein 1) (Prolyl-tRNA synthetase associated domain-containing protein 1 pseudogene)	PRORSD1P NCRNA00117 PRDXDD1P	Homo sapiens (Human)			aminoacyl-tRNA editing activity [GO:0002161]	MAGAELGAALEQR	1	7.7	1.0366	-0.87453	0	0	0	0	0	0	11.2704	0	0
A6NF01	A6NF01	P121B_HUMAN	Putative nuclear envelope pore membrane protein POM 121B	POM121B	Homo sapiens (Human)	mRNA transport [GO:0051028]; protein import into nucleus [GO:0006606]; RNA export from nucleus [GO:0006405]	nuclear pore [GO:0005643]	nuclear localization sequence binding [GO:0008139]; structural constituent of nuclear pore [GO:0017056]	QRLQARR;VRTSELWKR	2	1.9	1.0089	-5.5096	0	0	0	14.2524	14.0728	0	0	0	0
A6NF34	A6NF34	ANTRL_HUMAN	Anthrax toxin receptor-like	ANTXRL	Homo sapiens (Human)		cell surface [GO:0009986]; plasma membrane [GO:0005886]	metal ion binding [GO:0046872]; transmembrane signaling receptor activity [GO:0004888]	IFHRLALGSRR;MCLRHSRECLALK;STIDALTSK	3	5.2	1.0004	-9.8163	0	0	0	5.59096	0	0	9.44439	0	11.9114
A6NFA0	A6NFA0	S31F3_HUMAN	Protein SPATA31F3 (Protein FAM205C)	SPATA31F3 FAM205C FAM205CP	Homo sapiens (Human)		membrane [GO:0016020]		LWKLLFLMK	1	2.7	1.0022	-8.9101	0	0	0	4.72454	0	0	0	0	0
A6NFA1	A6NFA1	TIKI2_HUMAN	Metalloprotease TIKI2 (EC 3.4.-.-) (Heart, kidney and adipose-enriched transmembrane protein homolog) (TRAB domain-containing protein 2B)	TRABD2B HKAT TIKI2	Homo sapiens (Human)	negative regulation of Wnt signaling pathway [GO:0030178]; positive regulation of protein oxidation [GO:1904808]; positive regulation of protein-containing complex assembly [GO:0031334]; proteolysis [GO:0006508]; Wnt signaling pathway [GO:0016055]	organelle membrane [GO:0031090]; plasma membrane [GO:0005886]	metal ion binding [GO:0046872]; metalloendopeptidase activity [GO:0004222]; Wnt-protein binding [GO:0017147]	DLNSFLWTIR;RDPPAYLFGTIHVPYTR;RVMALLRENEDK	3	7.5	1.0106	-4.0794	0	0	0	13.1074	12.3096	0	0	0	0
A6NFC5	A6NFC5	TM235_HUMAN	Transmembrane protein 235	TMEM235	Homo sapiens (Human)		apical plasma membrane [GO:0016324]; endoplasmic reticulum [GO:0005783]		AELLSSHSGLWR	1	5.4	1.0306	-0.94337	0	0	0	0	0	0	0	11.4038	0
A6NFD8	A6NFD8	HELT_HUMAN	Hairy and enhancer of split-related protein HELT (HES/HEY-like transcription factor)	HELT	Homo sapiens (Human)	anterior/posterior pattern specification [GO:0009952]; central nervous system development [GO:0007417]; GABAergic neuron differentiation in basal ganglia [GO:0021858]; multicellular organism growth [GO:0035264]; positive regulation of transcription by RNA polymerase II [GO:0045944]; post-embryonic development [GO:0009791]; regulation of neurogenesis [GO:0050767]; regulation of transcription by RN…	chromatin [GO:0000785]; nucleus [GO:0005634]; transcription regulator complex [GO:0005667]	DNA-binding transcription factor activity, RNA polymerase II-specific [GO:0000981]; DNA-binding transcription repressor activity, RNA polymerase II-specific [GO:0001227]; identical protein binding [GO:0042802]; protein dimerization activity [GO:0046983]; RNA polymerase II cis-regulatory region sequence-specific DNA binding [GO:0000978]	RTPVSHK;YARILAFLQSK	2	7.4	1.0284	-1.7122	12.6908	0	0	0	12.5088	12.5403	12.9588	12.8988	0
A6NFE2	A6NFE2	SMCO2_HUMAN	Single-pass membrane and coiled-coil domain-containing protein 2	SMCO2 C12orf70	Homo sapiens (Human)		membrane [GO:0016020]		GMLELEAEHDQDLSK	1	4.4	1.069	-0.45579	0	0	0	0	0	0	12.2817	0	0
A6NFI3	A6NFI3	ZN316_HUMAN	Zinc finger protein 316	ZNF316	Homo sapiens (Human)	regulation of transcription by RNA polymerase II [GO:0006357]	nucleus [GO:0005634]	DNA-binding transcription factor activity, RNA polymerase II-specific [GO:0000981]; metal ion binding [GO:0046872]; sequence-specific DNA binding [GO:0043565]	ADFQRHRR;CPDCGKGFGHSSDFK;GGGCAEAGGDGPR;RTHTGEKPFRCADCGR;SRLAKHQR;SWLHPDSFPILGLPDFRER	6	7.9	0.99431	-15.249	0	10.8338	0	15.6196	7.268	11.0665	0	0	11.3924
A6NFK2	A6NFK2	GRCR2_HUMAN	Glutaredoxin domain-containing cysteine-rich protein 2 (GRXCR1-like protein) (Glutaredoxin domain-containing cysteine-rich protein 1-like protein)	GRXCR2	Homo sapiens (Human)	auditory receptor cell stereocilium organization [GO:0060088]; protein localization to organelle [GO:0033365]; sensory perception of sound [GO:0007605]	microvillus [GO:0005902]; stereocilium base [GO:0120044]; stereocilium shaft [GO:0120043]		ALRCPACNENGLQPCQICNQ;EGNAYTLAGGQPR	2	13.3	1.0084	-4.8467	0	0	0	0	8.34846	0	9.52227	0	10.6579
A6NFQ2	A6NFQ2	TCAF2_HUMAN	TRPM8 channel-associated factor 2 (TRP channel-associated factor 2)	TCAF2 FAM115C FAM139A	Homo sapiens (Human)	negative regulation of anion channel activity [GO:0010360]; positive regulation of cell migration [GO:0030335]; positive regulation of protein targeting to membrane [GO:0090314]	cell junction [GO:0030054]; plasma membrane [GO:0005886]	transmembrane transporter binding [GO:0044325]	EIINEMDMR;LSRAPVVTHQCWMDR;VPKIPLHVR	3	3.6	0.99304	-14.886	0	0	0	0	3.25844	12.5104	0	0	0
A6NFQ7	A6NFQ7	DPRX_HUMAN	Divergent paired-related homeobox	DPRX	Homo sapiens (Human)	regulation of transcription by RNA polymerase II [GO:0006357]	chromatin [GO:0000785]; nucleus [GO:0005634]	DNA-binding transcription factor activity, RNA polymerase II-specific [GO:0000981]; RNA polymerase II cis-regulatory region sequence-specific DNA binding [GO:0000978]; sequence-specific double-stranded DNA binding [GO:1990837]	AKCKHIHQK;IDIHPTVLQVWFK	2	11.5	1.0019	-11.972	6.62341	6.81455	9.00874	8.3658	8.46948	7.18992	9.16131	8.54257	0
A6NFR6	A6NFR6	CE060_HUMAN	Uncharacterized protein C5orf60	C5orf60	Homo sapiens (Human)		membrane [GO:0016020]		HPSHKPRGRSLPR;NHRPRGGR	2	5.9	1.0149	-1.8759	12.8011	13.1136	0	0	0	0	0	0	0
A6NFT4	A6NFT4	CFA73_HUMAN	Cilia- and flagella-associated protein 73 (Coiled-coil domain-containing protein 42B)	CFAP73 CCDC42B	Homo sapiens (Human)	cilium movement [GO:0003341]; inner dynein arm assembly [GO:0036159]; spermatid development [GO:0007286]	axonemal doublet microtubule [GO:0097545]; motile cilium [GO:0031514]	dynein complex binding [GO:0070840]	LWTQLQELR;QRWEQLEQK	2	5.8	1.0005	-9.8159	0	0	0	9.08031	0	0	9.75834	0	0
A6NFU0	A6NFU0	F187A_HUMAN	Ig-like V-type domain-containing protein FAM187A	FAM187A	Homo sapiens (Human)		membrane [GO:0016020]		DHTPEVLVRSCLVPCEKTK;FSIRMFSLLVFR	2	7.5	1.0077	-5.1822	0	0	0	0	10.275	0	0	0	10.1312
A6NFU8	A6NFU8	PGPIL_HUMAN	Pyroglutamyl-peptidase 1-like protein (EC 3.4.19.-)	PGPEP1L	Homo sapiens (Human)	proteolysis [GO:0006508]		cysteine-type peptidase activity [GO:0008234]	LGLGNETVVQLRTLELPVDYREAK	1	12.2	1.0624	-0.82728	7.3319	0	0	0	0	0	0	0	0
A6NFY4	A6NFY4	NEMP2_HUMAN	Nuclear envelope integral membrane protein 2	NEMP2 TMEM194B	Homo sapiens (Human)		nuclear envelope [GO:0005635]; nuclear inner membrane [GO:0005637]		TSESDCYCYNQNSQVEWK;WLWYENR	2	6	1.0279	-1.2867	0	0	12.7518	0	0	0	0	0	0
A6NFY7	A6NFY7	SDHF1_HUMAN	Succinate dehydrogenase assembly factor 1, mitochondrial (SDH assembly factor 1) (SDHAF1) (LYR motif-containing protein 8)	SDHAF1 LYRM8	Homo sapiens (Human)	mitochondrial respiratory chain complex II assembly [GO:0034553]	mitochondrial matrix [GO:0005759]; mitochondrion [GO:0005739]; nucleoplasm [GO:0005654]		IEYLYRRGR;SDVLRIEYLYRR	2	12.2	1.0009	-12.186	0	0	0	0	7.44948	0	0	0	0
A6NG13	A6NG13	MGT4D_HUMAN	Alpha-1,3-mannosyl-glycoprotein 4-beta-N-acetylglucosaminyltransferase-like protein MGAT4D (N-acetylglucosaminyltransferase MGAT1 inhibitory protein) (GlcNAcT-I inhibitory protein) (GnT1IP)	MGAT4D	Homo sapiens (Human)	cell differentiation [GO:0030154]; negative regulation of protein glycosylation [GO:0060051]; protein N-linked glycosylation [GO:0006487]; spermatogenesis [GO:0007283]	endoplasmic reticulum [GO:0005783]; endoplasmic reticulum membrane [GO:0005789]; endoplasmic reticulum-Golgi intermediate compartment [GO:0005793]; Golgi membrane [GO:0000139]; Golgi stack [GO:0005795]	acetylglucosaminyltransferase activity [GO:0008375]	KEQYEKK	1	1.9	1.0809	-0.47883	0	0	0	0	0	0	0	0	13.3759
A6NGB7	A6NGB7	TM221_HUMAN	Transmembrane protein 221	TMEM221	Homo sapiens (Human)		membrane [GO:0016020]		GPGPRRSDWFLYDCR	1	5.2	1.0337	-1.0384	0	12.3042	0	0	0	0	0	0	0
A6NGB9	A6NGB9	WIPF3_HUMAN	WAS/WASL-interacting protein family member 3 (Corticosteroids and regional expression protein 16 homolog)	WIPF3 CR16	Homo sapiens (Human)	Arp2/3 complex-mediated actin nucleation [GO:0034314]; cell differentiation [GO:0030154]; endocytic recycling [GO:0032456]; exocytosis [GO:0006887]; retrograde transport, endosome to Golgi [GO:0042147]; spermatogenesis [GO:0007283]	cytosol [GO:0005829]; early endosome [GO:0005769]; recycling endosome [GO:0055037]; WASH complex [GO:0071203]	actin binding [GO:0003779]; alpha-tubulin binding [GO:0043014]; gamma-tubulin binding [GO:0043015]	IYPSKIPR;KRHGRPGAGGGK;SQQATAWTPTQQPGGQLR	3	7.9	0.99552	-12.897	0	0	0	0	11.0809	0	0	0	0
A6NGD5	A6NGD5	ZSA5C_HUMAN	Zinc finger and SCAN domain-containing protein 5C (Zinc finger and SCAN domain-containing protein 5C pseudogene)	ZSCAN5C ZSCAN5CP	Homo sapiens (Human)	regulation of transcription by RNA polymerase II [GO:0006357]	nucleus [GO:0005634]	DNA-binding transcription factor activity, RNA polymerase II-specific [GO:0000981]; metal ion binding [GO:0046872]; RNA polymerase II cis-regulatory region sequence-specific DNA binding [GO:0000978]	AFGRPATLR;ANLKEHQRIHSGEKPHK;ASVENVDADTPSACVVEREASTHSGSR	3	10.7	1.0025	-9.9434	0	0	0	10.3505	10.6099	0	0	0	0
A6NGE4	A6NGE4	DC8L1_HUMAN	DDB1- and CUL4-associated factor 8-like protein 1 (WD repeat-containing protein 42B)	DCAF8L1 WDR42B	Homo sapiens (Human)		Cul4-RING E3 ubiquitin ligase complex [GO:0080008]; cytoplasm [GO:0005737]; nucleus [GO:0005634]		DVIKKNK;HLLQRAHQPGWR;QERDEDNLNYTDSFDNR	3	6	0.99504	-13.626	0	9.54522	11.7536	0	0	0	8.14888	0	0
A6NGE7	A6NGE7	URAD_HUMAN	Putative 2-oxo-4-hydroxy-4-carboxy-5-ureidoimidazoline decarboxylase (OHCU decarboxylase) (EC 4.1.1.97) (Parahox neighbor) (Ureidoimidazoline (2-oxo-4-hydroxy-4-carboxy-5-) decarboxylase)	URAD PRHOXNB	Homo sapiens (Human)	allantoin metabolic process [GO:0000255]; purine nucleobase metabolic process [GO:0006144]	peroxisome [GO:0005777]	carboxy-lyase activity [GO:0016831]	EQSGAGLR	1	4.6	1.0317	-0.92165	0	0	9.90075	9.77952	0	10.1709	0	0	0
A6NGG3	A6NGG3	CI092_HUMAN	Putative uncharacterized protein encoded by LINC03041 (Long intergenic non-protein coding RNA 3041)	LINC03041 C9orf92	Homo sapiens (Human)				FQRTKER	1	9.1	1.0783	-0.47883	0	0	11.83	0	11.0664	0	0	0	0
A6NGG8	A6NGG8	PCARE_HUMAN	Photoreceptor cilium actin regulator	PCARE C2orf71	Homo sapiens (Human)	photoreceptor cell outer segment organization [GO:0035845]; protein localization to photoreceptor outer segment [GO:1903546]; visual perception [GO:0007601]	cilium [GO:0005929]; cone photoreceptor outer segment [GO:0120199]; photoreceptor inner segment [GO:0001917]; photoreceptor outer segment [GO:0001750]		DAGASPCLRNCIMPPRFPK;KPKAIRPGCQGGSERGSIPLLVK	2	3.3	0.99534	-13.204	6.41009	0	0	0	0	0	13.7906	0	0
A6NGH7	A6NGH7	CC160_HUMAN	Coiled-coil domain-containing protein 160	CCDC160	Homo sapiens (Human)				IRGELSVIK	1	2.8	1.0389	-0.8727	0	0	0	0	0	0	0	9.91901	0
A6NGN9	A6NGN9	IGLO5_HUMAN	IgLON family member 5	IGLON5	Homo sapiens (Human)		extracellular region [GO:0005576]		AALLRCEAMAVPPADFQWYKDDR;PPPAPGAR	2	9.2	1.0005	-9.7566	0	0	0	0	0	16.1604	16.6395	6.39746	0
A6NGQ2	A6NGQ2	OOEP_HUMAN	Oocyte-expressed protein homolog (KH homology domain-containing protein 2) (Oocyte- and embryo-specific protein 19) (hOEP19)	OOEP C6orf156 KHDC2 OEP19	Homo sapiens (Human)	actin filament organization [GO:0007015]; embryonic pattern specification [GO:0009880]; establishment of spindle localization [GO:0051293]; establishment or maintenance of apical/basal cell polarity [GO:0035088]; positive regulation of double-strand break repair [GO:2000781]; positive regulation of double-strand break repair via homologous recombination [GO:1905168]; positive regulation of meioti…	cell cortex [GO:0005938]; cytoplasm [GO:0005737]; nucleus [GO:0005634]; protein-containing complex [GO:0032991]; subcortical maternal complex [GO:0106333]	RNA binding [GO:0003723]	QTPAHSLEQLRRLPLPPPQIR;SMLLCLAWFHR	2	21.5	1.0039	-11.311	0	0	0	15.1601	13.1411	13.4119	0	0	14.5718
A6NGR9	A6NGR9	MROH6_HUMAN	Maestro heat-like repeat-containing protein family member 6	MROH6 C8orf73	Homo sapiens (Human)		cytoplasm [GO:0005737]		GFYPHLLLALVTQLHKLAR;IWVLSHR;LLREEVILER;LVLQSLVPLLLR	4	6.7	0.9952	-24.287	0	11.1324	0	0	0	9.12933	0	0	0
A6NGS2	A6NGS2	ERIC4_HUMAN	Glutamate-rich protein 4	ERICH4 C19orf69	Homo sapiens (Human)				EELVTILEEEEESSKEEEEDQEPQR;KQEEEHLEACPAPHPPDFEMMI	2	36.2	1.0015	-9.0962	0	0	10.0373	0	0	0	0	0	10.5214
A6NGU5	A6NGU5	GGT3_HUMAN	Putative glutathione hydrolase 3 proenzyme (EC 3.4.19.13) (Gamma-glutamyltransferase 3) (Putative gamma-glutamyltranspeptidase 3) (GGT 3) (EC 2.3.2.2) [Cleaved into: Putative glutathione hydrolase 3 heavy chain; Putative glutathione hydrolase 3 light chain]	GGT3P GGT3	Homo sapiens (Human)	glutathione biosynthetic process [GO:0006750]; glutathione catabolic process [GO:0006751]; leukotriene D4 biosynthetic process [GO:1901750]; peptide modification [GO:0031179]; proteolysis [GO:0006508]; regulation of immune system process [GO:0002682]; regulation of inflammatory response [GO:0050727]	extracellular exosome [GO:0070062]; plasma membrane [GO:0005886]	glutathione hydrolase activity [GO:0036374]; leukotriene C4 gamma-glutamyl transferase activity [GO:0103068]	RTVIEQQPVLCEVFCRDR;VLREGERLTLPR	2	5.3	1.01	-3.2649	0	4.42109	0	0	0	11.2277	0	0	0
A6NGY1	A6NGY1	FRG2C_HUMAN	Protein FRG2-like-2 (FSHD region gene 2 protein family member C) (HSA3-FRG2)	FRG2C	Homo sapiens (Human)		nucleus [GO:0005634]		AGNCPEEECNLTLNK	1	5.3	0.95291	-0.30543	0	7.02403	0	0	0	0	0	0	0
A6NGY3	A6NGY3	CE052_HUMAN	Uncharacterized protein C5orf52	C5orf52	Homo sapiens (Human)				KISHYYEHLK	1	6.3	1.0663	-0.82377	0	0	0	0	0	0	0	10.3417	0
A6NH11	A6NH11	GLTD2_HUMAN	Glycolipid transfer protein domain-containing protein 2	GLTPD2	Homo sapiens (Human)	ceramide transport [GO:0035627]; intermembrane lipid transfer [GO:0120009]	cytosol [GO:0005829]	ceramide 1-phosphate binding [GO:1902387]; ceramide 1-phosphate transfer activity [GO:1902388]	GMLGRMMR;QESGTLEAPER	2	6.5	0.99372	-15.722	11.2172	0	0	0	0	0	0	6.39719	0
A6NH13	A6NH13	DAS1_HUMAN	Putative uncharacterized protein DNAJC9-AS1 (DNAJC9 antisense RNA 1) (DNAJC9 antisense gene protein 1)	DNAJC9-AS1 C10orf103	Homo sapiens (Human)				AQGACVTSTEGAWPRRASALYGGR	1	16.2	1.0007	-9.7303	0	0	0	0	0	10.2935	0	0	0
A6NH52	A6NH52	TV23A_HUMAN	Golgi apparatus membrane protein TVP23 homolog A	TVP23A FAM18A	Homo sapiens (Human)	protein secretion [GO:0009306]; vesicle-mediated transport [GO:0016192]	Golgi membrane [GO:0000139]		HPLATFFHLFFR;VSPNSIAATEAEAR	2	12.2	1.0821	-0.74736	15.2991	0	0	12.9843	0	0	0	0	0
A6NHA9	A6NHA9	O4C46_HUMAN	Olfactory receptor 4C46	OR4C46	Homo sapiens (Human)		plasma membrane [GO:0005886]	G protein-coupled receptor activity [GO:0004930]; olfactory receptor activity [GO:0004984]	NNMTEFVLLGLTENPK	1	5.2	1.0682	-0.44803	0	12.9916	0	0	0	0	13.2107	0	0
A6NHC0	A6NHC0	CAN8_HUMAN	Calpain-8 (EC 3.4.22.53) (New calpain 2) (nCL-2) (Stomach-specific M-type calpain)	CAPN8 NCL2	Homo sapiens (Human)	proteolysis [GO:0006508]	cytoplasm [GO:0005737]; Golgi apparatus [GO:0005794]	calcium ion binding [GO:0005509]; calcium-dependent cysteine-type endopeptidase activity [GO:0004198]	AGFTLNSQVQQTIALRYACSK;RPTELCPSPQFIVGGATR;TLWLKIQK	3	6.7	1.0082	-2.7752	0	0	0	0	0	12.4092	0	0	0
A6NHG9	A6NHG9	O5H14_HUMAN	Olfactory receptor 5H14	OR5H14	Homo sapiens (Human)		plasma membrane [GO:0005886]	G protein-coupled receptor activity [GO:0004930]; odorant binding [GO:0005549]; olfactory receptor activity [GO:0004984]	LTFCNSNIIQHFYCDIIPLLK;MISLSECK	2	9.4	1.0056	-8.3828	0	0	0	11.4254	0	0	0	11.858	0
A6NHJ4	A6NHJ4	ZN860_HUMAN	Zinc finger protein 860	ZNF860	Homo sapiens (Human)	regulation of transcription by RNA polymerase II [GO:0006357]	nucleus [GO:0005634]	DNA-binding transcription factor activity, RNA polymerase II-specific [GO:0000981]; metal ion binding [GO:0046872]; RNA polymerase II cis-regulatory region sequence-specific DNA binding [GO:0000978]	AFNCSSLLRK;CNDCHKVFSNATTIANHWR;CNECGKTFR;QEVHIREK;VFNQQATLARHHR;VFSRKSNLER	6	10.9	0.99478	-18.177	11.0203	0	11.2609	0	0	0	6.21804	11.5503	0
A6NHL2	A6NHL2	TBAL3_HUMAN	Tubulin alpha chain-like 3 (EC 3.6.5.-)	TUBAL3	Homo sapiens (Human)	microtubule cytoskeleton organization [GO:0000226]; mitotic cell cycle [GO:0000278]	cytoplasm [GO:0005737]; microtubule [GO:0005874]	GTP binding [GO:0005525]; hydrolase activity [GO:0016787]; metal ion binding [GO:0046872]; structural constituent of cytoskeleton [GO:0005200]	LTGEYSR;LVVQVVSSITASLR	2	4.7	1.0008	-12.194	0	0	14.0727	14.1103	14.0395	13.9294	14.6557	9.34997	0
A6NHN0	A6NHN0	OTOL1_HUMAN	Otolin-1	OTOL1	Homo sapiens (Human)	extracellular matrix organization [GO:0030198]; otolith mineralization [GO:0045299]; protein homooligomerization [GO:0051260]	collagen trimer [GO:0005581]; collagen-containing extracellular matrix [GO:0062023]; extracellular region [GO:0005576]; extracellular space [GO:0005615]	calcium ion binding [GO:0005509]; extracellular matrix structural constituent conferring tensile strength [GO:0030020]	GCCGDSGERGGKGQK;GEMGDKGCCGDSGER	2	4.4	1.0346	-0.92333	10.2133	0	0	0	0	5.28348	0	0	0
A6NHN6	A6NHN6	NPB15_HUMAN	Nuclear pore complex-interacting protein family member B15 (Nuclear pore complex-interacting protein-like 2)	NPIPB15 NPIPL2	Homo sapiens (Human)		extracellular region [GO:0005576]		AEDYHKCKIPPSAR;RRAEDYHK;TRHCTQAWAIRINPWVEK;VDEVEQSPKPKRR	4	10.6	1.0317	-1.0467	0	0	0	0	0	11.3001	0	0	0
A6NHQ2	A6NHQ2	FBLL1_HUMAN	rRNA/tRNA 2'-O-methyltransferase fibrillarin-like protein 1 (EC 2.1.1.-) (Protein-glutamine methyltransferase)	FBLL1	Homo sapiens (Human)	blastocyst hatching [GO:0001835]; box C/D sno(s)RNA 3'-end processing [GO:0000494]; rRNA methylation [GO:0031167]	box C/D methylation guide snoRNP complex [GO:0031428]; Cajal body [GO:0015030]; fibrillar center [GO:0001650]; nucleolus [GO:0005730]; nucleoplasm [GO:0005654]; small-subunit processome [GO:0032040]	histone H2AQ104 methyltransferase activity [GO:1990259]; RNA binding [GO:0003723]; rRNA methyltransferase activity [GO:0008649]	GAMVVSVEPHR;GGGGGAGK;GGGGGGR;QEYRTWNPFRSK	4	11.4	1.0094	-3.6299	11.0673	0	6.29642	7.52881	5.61185	9.48927	0	0	10.2562
A6NHQ4	A6NHQ4	EPOP_HUMAN	Elongin BC and Polycomb repressive complex 2-associated protein (Proline-rich protein 28)	EPOP C17orf96 PRR28	Homo sapiens (Human)	neuron fate commitment [GO:0048663]; regulation of transcription by RNA polymerase II [GO:0006357]; stem cell differentiation [GO:0048863]; transcription elongation-coupled chromatin remodeling [GO:0140673]	chromosome [GO:0005694]; elongin complex [GO:0070449]; ESC/E(Z) complex [GO:0035098]	chromatin binding [GO:0003682]; protein-containing complex binding [GO:0044877]	LWCYAKGFALDTPSLR;RSKLWCYAK	2	5	1.0011	-9.8299	0	10.8149	0	0	0	0	0	10.7395	0
A6NHR8	A6NHR8	FA47D_HUMAN	Putative protein FAM47D	FAM47DP	Homo sapiens (Human)				DMGVDEESIRNLFDFTPKWR;LLKKVALFSK;RLRFPPMDTQNWVFVK	3	11.6	1.0037	-10.878	0	0	0	10.8875	0	0	0	0	0
A6NHR9	A6NHR9	SMHD1_HUMAN	Structural maintenance of chromosomes flexible hinge domain-containing protein 1 (SMC hinge domain-containing protein 1) (EC 3.6.1.-)	SMCHD1 KIAA0650	Homo sapiens (Human)	chromosome organization [GO:0051276]; dosage compensation by inactivation of X chromosome [GO:0009048]; double-strand break repair [GO:0006302]; inactivation of paternal X chromosome by genomic imprinting [GO:0060818]; negative regulation of double-strand break repair via homologous recombination [GO:2000042]; nose development [GO:0043584]; positive regulation of DNA repair [GO:0045739]; positive…	Barr body [GO:0001740]; site of double-strand break [GO:0035861]	ATP binding [GO:0005524]; ATP hydrolysis activity [GO:0016887]; DNA binding [GO:0003677]; protein homodimerization activity [GO:0042803]	DLCFTWREFSDFIR;EFALWLKDCHEK;EIQDDMQTLYVNTAADSFEFK;EVEPFNNIDIEISMFEKGKVPK;KTLPDWKR;NIGVRRIQIK;QAVFFVGQSAR;QGPWATYAAIEWDGKIYK	8	5.8	0.98862	-28.306	0	8.59451	9.87586	7.86121	12.8068	12.8392	13.1806	13.2809	0
A6NHS7	A6NHS7	MANS4_HUMAN	MANSC domain-containing protein 4	MANSC4	Homo sapiens (Human)	epidermis development [GO:0008544]; epithelium development [GO:0060429]; extracellular matrix organization [GO:0030198]	plasma membrane [GO:0005886]	serine-type endopeptidase inhibitor activity [GO:0004867]	ELTTDFWAR	1	2.6	1.0694	-0.59683	0	0	0	0	12.0318	0	0	0	0
A6NHT5	A6NHT5	HMX3_HUMAN	Homeobox protein HMX3 (Homeobox protein H6 family member 3) (Homeobox protein Nkx-5.1)	HMX3 NKX-5.1 NKX5-1	Homo sapiens (Human)	brain development [GO:0007420]; cell differentiation [GO:0030154]; embryo implantation [GO:0007566]; inner ear morphogenesis [GO:0042472]; maternal process involved in female pregnancy [GO:0060135]; neuromuscular process controlling balance [GO:0050885]; regulation of transcription by RNA polymerase II [GO:0006357]	chromatin [GO:0000785]; nucleus [GO:0005634]	DNA-binding transcription factor activity, RNA polymerase II-specific [GO:0000981]; RNA polymerase II transcription regulatory region sequence-specific DNA binding [GO:0000977]	NLLNGDHHRPPPKPQPPPR;YLSSSER	2	7.3	1.0676	-0.47123	0	0	0	0	0	0	0	0	12.8117
A6NHX0	A6NHX0	CAST2_HUMAN	Cytosolic arginine sensor for mTORC1 subunit 2 (Cellular arginine sensor for mTORC1 protein 2) (GATS-like protein 2)	CASTOR2 GATSL1 GATSL2	Homo sapiens (Human)	cellular response to L-arginine [GO:1903577]; negative regulation of TORC1 signaling [GO:1904262]	cytosol [GO:0005829]	identical protein binding [GO:0042802]	LQVASVAKESIPLFTYGLIK	1	6.1	1.0685	-0.61612	0	0	0	0	0	0	0	10.6041	0
A6NHY2	A6NHY2	AKD1B_HUMAN	Ankyrin repeat and death domain-containing protein 1B	ANKDD1B	Homo sapiens (Human)	signal transduction [GO:0007165]			LTFLNLHTSEK;LTFLNLHTSEKDKGGNTALHLAAK;QLYEELVHAGFPKLAEKTR;QQTPLHVAADRGNVELVETLLK	4	12.3	0.99439	-15.345	0	0	0	0	0	10.7823	0	7.6008	7.51294
A6NHZ5	A6NHZ5	LR14B_HUMAN	Leucine-rich repeat-containing protein 14B	LRRC14B	Homo sapiens (Human)		cytoplasm [GO:0005737]		CIEFPVPKDCYPEGAAYPQDELAMSK;KLEVVHNVR	2	6.8	1.0061	-7.1298	12.8102	0	12.2927	0	0	0	12.7171	12.6045	13.5607
A6NI03	A6NI03	TR64B_HUMAN	Putative tripartite motif-containing protein 64B	TRIM64B	Homo sapiens (Human)	innate immune response [GO:0045087]; protein ubiquitination [GO:0016567]; regulation of gene expression [GO:0010468]	cytoplasm [GO:0005737]	ubiquitin protein ligase activity [GO:0061630]; zinc ion binding [GO:0008270]	RLLCGPCSESPEHMAHSHSPIGWAAEECREK	1	6.9	1.0066	-5.2192	0	0	0	0	5.79088	0	8.80739	0	0
A6NI15	A6NI15	MSGN1_HUMAN	Mesogenin-1 (Paraxial mesoderm-specific mesogenin1) (pMesogenin1) (pMsgn1)	MSGN1	Homo sapiens (Human)	cell differentiation [GO:0030154]; mesoderm formation [GO:0001707]; regulation of transcription by RNA polymerase II [GO:0006357]; segment specification [GO:0007379]; somitogenesis [GO:0001756]	chromatin [GO:0000785]; nucleus [GO:0005634]	chromatin binding [GO:0003682]; DNA-binding transcription activator activity, RNA polymerase II-specific [GO:0001228]; DNA-binding transcription factor activity, RNA polymerase II-specific [GO:0000981]; protein dimerization activity [GO:0046983]; RNA polymerase II cis-regulatory region sequence-specific DNA binding [GO:0000978]; sequence-specific double-stranded DNA binding [GO:1990837]	YIGELTDLLNRGR	1	6.7	1.0783	-0.54228	0	0	0	0	0	0	0	0	14.2277
A6NI28	A6NI28	RHG42_HUMAN	Rho GTPase-activating protein 42 (Rho GTPase-activating protein 10-like) (Rho-type GTPase-activating protein 42)	ARHGAP42 GRAF3 TMEM133	Homo sapiens (Human)	activation of GTPase activity [GO:0090630]; negative regulation of Rho protein signal transduction [GO:0035024]; negative regulation of systemic arterial blood pressure [GO:0003085]; negative regulation of vascular associated smooth muscle contraction [GO:1904694]; signal transduction [GO:0007165]	cytoplasm [GO:0005737]	GTPase activator activity [GO:0005096]	ASASSLRSISAAEGNK;HLNLSAKK	2	2.7	1.0408	-0.87377	9.48866	0	0	0	0	0	0	0	0
A6NI56	A6NI56	CC154_HUMAN	Coiled-coil domain-containing protein 154	CCDC154 C16orf29	Homo sapiens (Human)	bone mineralization involved in bone maturation [GO:0035630]; bone resorption [GO:0045453]; odontogenesis of dentin-containing tooth [GO:0042475]; sensory perception of sound [GO:0007605]; tooth eruption [GO:0044691]	early endosome [GO:0005769]		EALTRLRR;VDLEVAR	2	2.2	1.0764	-0.48733	13.0063	0	0	0	0	13.8856	0	0	0
A6NI86	A6NI86	GG6LA_HUMAN	Golgin subfamily A member 6-like protein 10	GOLGA6L10 GOLGA6L18	Homo sapiens (Human)				LCEQEERLREQEER;LKAYWQR;LLDEVEELLEQERLR;LREQEERLCEQEER	4	21.6	1.0109	-3.9046	0	15.465	0	15.5205	9.2979	11.5543	16.2285	16.4454	16.3577
A6NIH7	A6NIH7	U119B_HUMAN	Protein unc-119 homolog B	UNC119B	Homo sapiens (Human)	cilium assembly [GO:0060271]; lipoprotein transport [GO:0042953]; nervous system development [GO:0007399]	ciliary transition zone [GO:0035869]; cilium [GO:0005929]; cytosol [GO:0005829]	lipid binding [GO:0008289]	KKAGGGVLNR	1	4	1.0811	-0.44318	8.53068	7.63865	0	0	0	0	0	0	0
A6NIK2	A6NIK2	LR10B_HUMAN	Leucine-rich repeat-containing protein 10B	LRRC10B	Homo sapiens (Human)				ALEAAPGLGT;CLWIEGNFLR;DEPTPRPPPRRPAR;FPRPLLR	4	14	0.99457	-17.379	10.6958	0	0	0	0	8.97154	0	11.9435	0
A6NIM6	A6NIM6	S15A5_HUMAN	Solute carrier family 15 member 5	SLC15A5	Homo sapiens (Human)	peptide transport [GO:0015833]; protein transport [GO:0015031]; transmembrane transport [GO:0055085]	membrane [GO:0016020]	symporter activity [GO:0015293]; transmembrane transporter activity [GO:0022857]	FTFFEVVCNMIPFCTIK;HIGDLCSSHSVK;LVYLISDGNWFPNTLNK;VHLYHSIEKEKTVR	4	10.4	1.0101	-3.6212	11.857	12.7197	0	0	10.1239	0	0	0	0
A6NIU2	A6NIU2	CU037_HUMAN	Putative uncharacterized protein encoded by LINC01549	LINC01549 C21orf37	Homo sapiens (Human)				GILSFERSLEQR	1	16.2	1.0271	-0.88102	0	0	0	0	0	0	0	0	13.8767
A6NIV6	A6NIV6	LRIQ4_HUMAN	Leucine-rich repeat and IQ domain-containing protein 4 (Leucine-rich repeat-containing protein 64)	LRRIQ4 LRRC64	Homo sapiens (Human)		cytoplasm [GO:0005737]		LRGSFRCLVNLR;NDPQHVNDR	2	3.8	1.0178	-1.8449	15.1507	0	0	0	10.8704	0	0	0	0
A6NIX2	A6NIX2	WTIP_HUMAN	Wilms tumor protein 1-interacting protein (WT1-interacting protein)	WTIP	Homo sapiens (Human)	cell projection organization [GO:0030030]; cytoskeleton organization [GO:0007010]; miRNA-mediated gene silencing by inhibition of translation [GO:0035278]; miRNA-mediated post-transcriptional gene silencing [GO:0035195]; negative regulation of hippo signaling [GO:0035331]; regulation of cell morphogenesis [GO:0022604]; regulation of DNA-templated transcription [GO:0006355]; response to hypoxia [G…	adherens junction [GO:0005912]; nucleus [GO:0005634]; P-body [GO:0000932]; transcription regulator complex [GO:0005667]	metal ion binding [GO:0046872]; transcription corepressor activity [GO:0003714]	CYPLAGHLLCR	1	2.6	1.0357	-0.91654	0	0	14.5036	0	14.049	0	0	0	0
A6NIY4	A6NIY4	SPDE5_HUMAN	Speedy protein E5	SPDYE5	Homo sapiens (Human)	positive regulation of cyclin-dependent protein serine/threonine kinase activity [GO:0045737]		protein kinase binding [GO:0019901]	MEWWDESEESLEEEPRK;REWSDESAEEPEK	2	7.5	1.0707	-0.777	0	0	0	0	12.1857	0	0	0	0
A6NJ46	A6NJ46	NKX63_HUMAN	Homeobox protein Nkx-6.3	NKX6-3	Homo sapiens (Human)	cell differentiation [GO:0030154]; cell fate determination [GO:0001709]; enteroendocrine cell differentiation [GO:0035883]; negative regulation of epithelial cell differentiation [GO:0030857]; negative regulation of transcription by RNA polymerase II [GO:0000122]; positive regulation of transcription by RNA polymerase II [GO:0045944]; regulation of transcription by RNA polymerase II [GO:0006357]	chromatin [GO:0000785]; nucleus [GO:0005634]	DNA-binding transcription activator activity, RNA polymerase II-specific [GO:0001228]; DNA-binding transcription factor activity, RNA polymerase II-specific [GO:0000981]; DNA-binding transcription repressor activity, RNA polymerase II-specific [GO:0001227]; RNA polymerase II cis-regulatory region sequence-specific DNA binding [GO:0000978]; sequence-specific DNA binding [GO:0043565]; sequence-spec…	SALEPSSSTPR	1	4.2	1.029	-0.89623	0	0	0	0	0	13.2036	0	0	0
A6NJ88	A6NJ88	SGE2P_HUMAN	Putative SAGE1-like protein (Sarcoma antigen 2 pseudogene)	SAGE2P	Homo sapiens (Human)	snRNA 3'-end processing [GO:0034472]	integrator complex [GO:0032039]		EIDSHCHLR;KSMSRWLNK;SDEVNQVATGHQSKQK;VNMAVADFSAMSPRDLYATINHNVYEVR	4	10.1	0.99519	-13.267	0	10.637	9.85367	11.5454	13.1643	11.5632	13.5442	0	10.955
A6NJG2	A6NJG2	SWAHD_HUMAN	Ankyrin repeat domain-containing protein SOWAHD (Ankyrin repeat domain-containing protein 58) (Protein sosondowah homolog D)	SOWAHD ANKRD58	Homo sapiens (Human)				GDPITGYSVLHWLAK	1	4.8	0.94278	-0.30847	0	0	0	0	0	0	0	12.0386	0
A6NJI1	A6NJI1	CK086_HUMAN	Uncharacterized protein C11orf86	C11orf86	Homo sapiens (Human)				GTGLRSQSLREPRPSYGK	1	15.7	0.92048	-0.33447	0	0	0	0	12.7821	0	0	0	0
A6NJI9	A6NJI9	LRC72_HUMAN	Leucine-rich repeat-containing protein 72	LRRC72	Homo sapiens (Human)				TLRCWRLR	1	2.8	1.0836	-0.44391	8.87553	0	0	0	0	0	0	0	0
A6NJL1	A6NJL1	ZSA5B_HUMAN	Zinc finger and SCAN domain-containing protein 5B	ZSCAN5B	Homo sapiens (Human)	regulation of transcription by RNA polymerase II [GO:0006357]	nucleus [GO:0005634]	DNA-binding transcription factor activity, RNA polymerase II-specific [GO:0000981]; metal ion binding [GO:0046872]; RNA polymerase II cis-regulatory region sequence-specific DNA binding [GO:0000978]	EYLMLNSDVEMAEAPASVR;NPETWHMNFR;VHTGERPYMCDVCQKR;VNGVQSCKDLEDLLR	4	12.1	1.008	-2.1595	14.4588	0	0	0	0	0	0	0	0
A6NJT0	A6NJT0	UNC4_HUMAN	Homeobox protein unc-4 homolog (Homeobox protein Uncx4.1)	UNCX UNCX4.1	Homo sapiens (Human)	cartilage condensation [GO:0001502]; common myeloid progenitor cell proliferation [GO:0035726]; dorsal spinal cord development [GO:0021516]; olfactory bulb interneuron differentiation [GO:0021889]; pattern specification process [GO:0007389]; regulation of cell differentiation [GO:0045595]; regulation of gene expression [GO:0010468]	chromatin [GO:0000785]; nucleus [GO:0005634]	DNA-binding transcription factor activity, RNA polymerase II-specific [GO:0000981]; sequence-specific double-stranded DNA binding [GO:1990837]	AFNESHYPDVFMR;GGAGLEPAPK;LSDSGDPDKESPGCKR;SGAGPQPRPGRPADK	4	10.2	1.0089	-2.7417	0	0	0	12.7377	0	7.62943	11.1394	6.33426	0
A6NJV1	A6NJV1	CMI2C_HUMAN	Ciliary microtubule inner protein 2C	CIMIP2C C2orf70 FAM166C	Homo sapiens (Human)	flagellated sperm motility [GO:0030317]	axonemal A tubule inner sheath [GO:0160111]; axonemal microtubule [GO:0005879]; nucleus [GO:0005634]; sperm flagellum [GO:0036126]		ASTRDRWLHKPSYTR;TYQTFPSGK;YFQDHRNR	3	15.9	1.0038	-8.2205	0	14.8617	0	9.58616	0	10.3658	0	0	0
A6NJZ7	A6NJZ7	RIM3C_HUMAN	RIMS-binding protein 3C (RIM-BP3.C) (RIMS-binding protein 3.3) (RIM-BP3.3)	RIMBP3C	Homo sapiens (Human)	fertilization [GO:0009566]; spermatid development [GO:0007286]	cytoplasm [GO:0005737]; cytoskeleton [GO:0005856]; nucleus [GO:0005634]	benzodiazepine receptor binding [GO:0030156]	AGCPYQADEKVK;EREAEIRQLLR;FLEAFFEEPPR;KPGCSSPAAAVLENQRRELEK;KVEAENSEVR;LQRQLMLQQGNGGAWPEAGGQSATCEEVR;QLAEELVNR;QLREEAERER;RECQELGTQAAPAR;YLQAALEVERQLFLKYILAHFR	10	9.1	0.99007	-41.701	11.7657	13.7621	11.9628	13.9857	0	12.9547	12.7756	0	10.0951
A6NK02	A6NK02	TRI75_HUMAN	Tripartite motif-containing protein 75	TRIM75 TRIM75P	Homo sapiens (Human)	female meiosis I [GO:0007144]; protein ubiquitination [GO:0016567]	cytoplasm [GO:0005737]; cytosol [GO:0005829]; extracellular space [GO:0005615]; spindle [GO:0005819]	ubiquitin protein ligase activity [GO:0061630]; zinc ion binding [GO:0008270]	HFWEIEVGDKSEWAIGICKDSLPTK;SNTQLGRMIEIAK	2	8.1	1.0044	-10.529	0	0	11.2957	0	0	0	0	0	0
A6NK44	A6NK44	GLOD5_HUMAN	Glyoxalase domain-containing protein 5	GLOD5	Homo sapiens (Human)				MLRHLPSR	1	5	1.0369	-0.87951	11.6372	0	0	0	0	0	0	0	11.7877
A6NK53	A6NK53	ZN233_HUMAN	Zinc finger protein 233	ZNF233	Homo sapiens (Human)		nucleus [GO:0005634]	DNA binding [GO:0003677]; DNA-binding transcription factor activity [GO:0003700]; metal ion binding [GO:0046872]	CDVCDKNFSR;EKAFSHNNCGKDCVK;GEKPYKCETCGK;GFSQTSQLQAHQRGHSR;LCKCDHCVR	5	9.4	0.99594	-19.042	4.98331	0	0	10.2404	0	0	20.4001	7.17981	5.83254
A6NK59	A6NK59	ASB14_HUMAN	Ankyrin repeat and SOCS box protein 14 (ASB-14)	ASB14	Homo sapiens (Human)	intracellular signal transduction [GO:0035556]; protein ubiquitination [GO:0016567]	cytosol [GO:0005829]		AAVQLNRK;DCYDMAALLINYGADVNLRCANER;DESLHSFLSADYKK;VVRVMLDYVDQVR	4	10.1	1.0012	-9.4551	0	0	0	0	0	0	14.775	14.7699	0
A6NK75	A6NK75	ZNF98_HUMAN	Zinc finger protein 98 (Zinc finger protein 739) (Zinc finger protein F7175)	ZNF98 ZNF739	Homo sapiens (Human)	regulation of DNA-templated transcription [GO:0006355]	nucleus [GO:0005634]	DNA-binding transcription factor activity, RNA polymerase II-specific [GO:0000981]; metal ion binding [GO:0046872]; RNA polymerase II cis-regulatory region sequence-specific DNA binding [GO:0000978]	ECYNGLNQCLTTTQNK;IIHTGEKFYK;LSHLTTHKR;VIHTGEKPYK;YVKVFHK	5	9.1	0.99461	-15.324	0	0	0	0	0	0	0	9.20362	9.0614
A6NK89	A6NK89	RASFA_HUMAN	Ras association domain-containing protein 10	RASSF10	Homo sapiens (Human)	nervous system development [GO:0007399]; positive regulation of neural precursor cell proliferation [GO:2000179]; positive regulation of neurogenesis [GO:0050769]; signal transduction [GO:0007165]	centrosome [GO:0005813]; cytosol [GO:0005829]; spindle pole [GO:0000922]		LSAEIQEELNQRWMRR	1	3.2	1.0718	-0.77322	0	0	0	0	0	0	0	0	5.59297
A6NK97	A6NK97	S22AK_HUMAN	Solute carrier family 22 member 20 (Organic anion transporter 6) (Solute carrier family 22 member 20 pseudogene)	SLC22A20P OAT6 SLC22A20	Homo sapiens (Human)	monoatomic ion transport [GO:0006811]	membrane [GO:0016020]	transmembrane transporter activity [GO:0022857]	MAFTDLLDALGSMGR;SVFPSTIVMEWDLVCEAR	2	5.9	1.0341	-0.90239	0	0	0	0	8.90029	0	0	16.0652	0
A6NKB5	A6NKB5	PCX2_HUMAN	Pecanex-like protein 2 (Pecanex homolog protein 2)	PCNX2 KIAA0435 PCNXL2	Homo sapiens (Human)		membrane [GO:0016020]		GDFRITARDEWVFADMDLLHK;LTPDTGSESKVGKEGQTNLDPSSCK;NYNTRRVDNSNTR	3	2.8	0.99453	-17.747	0	0	10.8774	8.24479	10.8228	0	0	0	0
A6NKC9	A6NKC9	SH2D7_HUMAN	SH2 domain-containing protein 7	SH2D7	Homo sapiens (Human)		cytoplasm [GO:0005737]		LSDRATGYILSYRGSDR;RLFFTYR;THKPDKLRR	3	7.1	0.99464	-16.662	11.0755	6.79364	0	0	0	0	0	16.0166	0
A6NKD9	A6NKD9	CC85C_HUMAN	Coiled-coil domain-containing protein 85C	CCDC85C	Homo sapiens (Human)	cerebral cortex development [GO:0021987]	adherens junction [GO:0005912]; apical junction complex [GO:0043296]; bicellular tight junction [GO:0005923]		AIVREMCNVVWR;EWQRFGR;LQDDNQELRELCCFLDDDRQK	3	9.5	1.009	-2.1651	0	0	16.3725	13.3918	12.5155	0	11.9467	0	0
A6NKF1	A6NKF1	SAC31_HUMAN	SAC3 domain-containing protein 1 (SAC3 homology domain-containing protein 1)	SAC3D1 SHD1	Homo sapiens (Human)	cell division [GO:0051301]; centrosome duplication [GO:0051298]; spindle assembly [GO:0051225]	centrosome [GO:0005813]; cytoplasm [GO:0005737]; nucleus [GO:0005634]; protein-containing complex [GO:0032991]; spindle [GO:0005819]		DAERPPSPR;FARAFSTPK;LHRLEVVPGCR	3	7.2	1.0123	-2.6695	13.6471	0	0	0	10.7512	0	0	13.5267	0
A6NKF2	A6NKF2	ARI3C_HUMAN	AT-rich interactive domain-containing protein 3C (ARID domain-containing protein 3C)	ARID3C	Homo sapiens (Human)	positive regulation of transcription by RNA polymerase II [GO:0045944]; regulation of transcription by RNA polymerase II [GO:0006357]	cytoplasm [GO:0005737]; membrane raft [GO:0045121]; nucleus [GO:0005634]	chromatin binding [GO:0003682]; DNA binding [GO:0003677]	EALQKQQAAR;QLYELDADPKRK	2	5.3	1.0662	-0.81966	13.8801	13.9537	0	0	0	0	13.9023	14.9055	0
A6NKG5	A6NKG5	RTL1_HUMAN	Retrotransposon-like protein 1 (Mammalian retrotransposon derived protein 1) (Paternally expressed gene 11 protein) (Retrotransposon-derived protein PEG11)	RTL1 MAR1 MART1 PEG11	Homo sapiens (Human)		membrane [GO:0016020]		ALSQFLTLIYRR;FRHHNVYCSLDKSQFHR;LQEEYWDLQDMLTNR;MQDLKEQQRVAEEILIK;NTLALAAILVLLRVR	5	5.6	0.99289	-14.897	0	0	0	5.61695	0	11.5482	0	0	11.2236
A6NKL6	A6NKL6	T200C_HUMAN	Transmembrane protein 200C (Transmembrane protein TTMA) (Two transmembrane domain-containing family member A)	TMEM200C TTMA	Homo sapiens (Human)		membrane [GO:0016020]		GAEGSMRGAR;IATGGLLRISARK;IINLRDLYSTVIDVHSLR	3	6.6	0.99527	-13.615	6.31395	0	0	0	0	5.24169	0	0	0
A6NKP2	A6NKP2	D42E2_HUMAN	Putative short-chain dehydrogenase/reductase family 42E member 2 (EC 1.1.1.-)	SDR42E2	Homo sapiens (Human)	steroid biosynthetic process [GO:0006694]		oxidoreductase activity, acting on the CH-OH group of donors, NAD or NADP as acceptor [GO:0016616]	LVIDVCVRR	1	2.1	1.0635	-0.81413	0	0	0	0	11.9177	0	12.262	0	0
A6NKT7	A6NKT7	RGPD3_HUMAN	RanBP2-like and GRIP domain-containing protein 3	RGPD3 RGP3	Homo sapiens (Human)	NLS-bearing protein import into nucleus [GO:0006607]	cytoplasm [GO:0005737]; nuclear pore [GO:0005643]		AAKLFPGSPAIYKLK;EYIGRSVHYWK;FDAEVSQWKER;ITPDMSLQNMK;KNLFHFDESTTGSNFSFK;KSTRGFYFAK;KTRGYLIK;MIRQEVKAIK;NGSLRNADSEIKHSTPSPTK;SSTPRESPCGK;TPELAEEFKQKFEECQR;VLYSQGVKLFR;WAEDQNSLLKMIR	13	9.3	0.99886	-12.618	12.8448	0	12.9861	14.442	14.3247	0	9.88254	8.93254	9.60439
A6NKU9	A6NKU9	SPDE3_HUMAN	Speedy protein E3	SPDYE3	Homo sapiens (Human)	positive regulation of cyclin-dependent protein serine/threonine kinase activity [GO:0045737]		protein kinase binding [GO:0019901]	NCSQIALFQKRR	1	2.2	1.0765	-0.38361	15.0639	0	0	0	0	0	0	0	0
A6NKX4	A6NKX4	S22AV_HUMAN	Putative solute carrier family 22 member 31	SLC22A31	Homo sapiens (Human)	monoatomic ion transport [GO:0006811]	membrane [GO:0016020]	transmembrane transporter activity [GO:0022857]	MEQEARVLR;YHSPLGLLR	2	3.2	1.0002	-9.7691	9.98712	0	0	0	0	0	5.65315	0	0
A6NL88	A6NL88	SHSA7_HUMAN	Protein shisa-7 (Cystine-knot AMPAR modulating protein of 59 kDa) (CKAMP59) (GABA(A) receptor auxiliary subunit Shisa7) (Protein shisa-6-like)	SHISA7	Homo sapiens (Human)	gamma-aminobutyric acid receptor clustering [GO:0097112]; gamma-aminobutyric acid signaling pathway [GO:0007214]; memory [GO:0007613]; positive regulation of long-term synaptic potentiation [GO:1900273]; regulation of GABA-A receptor activity [GO:0106040]; regulation of short-term neuronal synaptic plasticity [GO:0048172]	AMPA glutamate receptor complex [GO:0032281]; dendritic spine membrane [GO:0032591]; postsynaptic density [GO:0014069]; postsynaptic density membrane [GO:0098839]; postsynaptic membrane [GO:0045211]	GABA receptor binding [GO:0050811]	ARLVSQEHLLLSSPEALR;RVMSQEHLLGDGGRSR;TGGAGGR	3	7.6	1.0108	-4.2195	8.38939	11.9085	12.0236	12.8836	12.4572	12.5183	12.535	12.7029	12.9411
A6NLC5	A6NLC5	CC070_HUMAN	UPF0524 protein C3orf70	C3orf70	Homo sapiens (Human)	circadian behavior [GO:0048512]; nervous system development [GO:0007399]			LHWCCHLGWCHCK;RPDFQPCDGLSICATHSHGK;YCMISDLFIDNYQVK	3	19.2	1.005	-5.8924	0	0	0	0	0	0	0	8.75419	10.9312
A6NLC8	A6NLC8	TFKL2_HUMAN	TATA-box binding protein associated factor 11 like protein 2	TAF11L2	Homo sapiens (Human)	RNA polymerase II preinitiation complex assembly [GO:0051123]	transcription factor TFIID complex [GO:0005669]	protein heterodimerization activity [GO:0046982]	ERKPTVDAEEAQR;SEDVMDLTEGDNEASASAPPAAK	2	18.2	1.0758	-0.55622	0	0	0	0	11.4704	0	0	0	12.9971
A6NLE4	A6NLE4	SIM23_HUMAN	Small integral membrane protein 23	SMIM23 C5orf50	Homo sapiens (Human)		plasma membrane [GO:0005886]		EKLHVFSEK	1	5.2	1.0373	-0.87672	0	0	0	15.8248	0	0	0	0	0
A6NLP5	A6NLP5	TTC36_HUMAN	Tetratricopeptide repeat protein 36 (TPR repeat protein 36) (HSP70-binding protein 21)	TTC36 HBP21	Homo sapiens (Human)	central nervous system neuron development [GO:0021954]; cilium assembly [GO:0060271]; memory [GO:0007613]; negative regulation of proteasomal ubiquitin-dependent protein catabolic process [GO:0032435]; negative regulation of protein polyubiquitination [GO:1902915]; tyrosine metabolic process [GO:0006570]; visual learning [GO:0008542]			DDDARRDFER;LGSPFAR	2	9	1.0009	-12.185	0	0	7.12153	0	12.7297	0	0	0	0
A6NLU0	A6NLU0	RFPLA_HUMAN	Ret finger protein-like 4A (RING finger protein 210)	RFPL4A RFPL4 RNF210	Homo sapiens (Human)	innate immune response [GO:0045087]; positive regulation of autophagy [GO:0010508]; positive regulation of canonical NF-kappaB signal transduction [GO:0043123]; protein polyubiquitination [GO:0000209]; regulation of protein localization [GO:0032880]; regulation of viral entry into host cell [GO:0046596]	cytoplasm [GO:0005737]; cytosol [GO:0005829]; nucleoplasm [GO:0005654]	metal ion binding [GO:0046872]; protein homodimerization activity [GO:0042803]; protein kinase binding [GO:0019901]; ubiquitin protein ligase activity [GO:0061630]	QIIRCPVCLKDLEEAVQLK	1	6.6	1.0109	-4.2219	0	0	9.73848	0	0	0	0	0	0
A6NLU5	A6NLU5	VTM2B_HUMAN	V-set and transmembrane domain-containing protein 2B	VSTM2B	Homo sapiens (Human)		membrane [GO:0016020]		SYTTDPLLSLLLLALHK	1	6	1.0786	-0.48039	0	0	8.35072	0	0	0	0	0	11.9373
A6NLX3	A6NLX3	SPDE4_HUMAN	Speedy protein E4	SPDYE4	Homo sapiens (Human)	positive regulation of cyclin-dependent protein serine/threonine kinase activity [GO:0045737]		protein kinase binding [GO:0019901]	APEPEDTWVVETLCGLKMK;LRYQLLCSMRWR	2	13.1	1.0065	-5.377	0	10.5543	6.56584	0	0	0	0	0	0
A6NM28	A6NM28	ZFP92_HUMAN	Zinc finger protein 92 homolog (Zfp-92)	ZFP92	Homo sapiens (Human)	regulation of transcription by RNA polymerase II [GO:0006357]	nucleus [GO:0005634]	DNA-binding transcription factor activity, RNA polymerase II-specific [GO:0000981]; metal ion binding [GO:0046872]; RNA polymerase II cis-regulatory region sequence-specific DNA binding [GO:0000978]	HRIIHSGEKPYACPECGK;LFRRSFALLEHAR;RYLCQQCGK;RYLCQQCGKAFSR	4	10.6	1.0133	-1.9747	9.87198	0	0	0	0	8.70504	0	9.41504	0
A6NM43	A6NM43	TCPQL_HUMAN	Putative T-complex protein 1 subunit theta-like 1 (Chaperonin containing T-complex polypeptide 1 subunit 8-like 1)	CCT8L1P CCT8L1	Homo sapiens (Human)	protein folding [GO:0006457]	chaperonin-containing T-complex [GO:0005832]	ATP binding [GO:0005524]; ATP-dependent protein folding chaperone [GO:0140662]; unfolded protein binding [GO:0051082]	KSPTHQQIWNPDSK;LVAHACWAIK;TKKRPPPVEK	3	6.1	0.99591	-22.664	0	0	6.75956	0	0	0	0	0	0
A6NM62	A6NM62	LRC53_HUMAN	Leucine-rich repeat-containing protein 53	LRRC53	Homo sapiens (Human)		plasma membrane [GO:0005886]		GSWFRNTSGLTR;GYCNCHLTQENEIK;NQTQLLDAHKTDSYNK;QCKQVLLPPKK	4	4.3	1.0078	-3.091	9.58961	11.1351	0	0	11.7859	0	0	9.91506	0
A6NM66	A6NM66	CU054_HUMAN	Uncharacterized protein encoded by LINC01548	LINC01548 C21orf54	Homo sapiens (Human)				TSPYCLTR	1	7.4	1.0283	-0.89601	0	0	0	0	14.8472	0	0	0	0
A6NMB1	A6NMB1	SIG16_HUMAN	Sialic acid-binding Ig-like lectin 16 (Siglec-16) (Siglec-P16)	SIGLEC16 SIGLECP16	Homo sapiens (Human)	cell adhesion [GO:0007155]; positive regulation of defense response to bacterium [GO:1900426]; positive regulation of interleukin-6 production [GO:0032755]	plasma membrane [GO:0005886]	carbohydrate binding [GO:0030246]; sialic acid binding [GO:0033691]	TLGLELPGVK;TVLENLR	2	3.5	1.0264	-1.248	14.9962	15.1802	15.4682	14.7075	15.408	14.8825	15.6551	15.736	15.5902
A6NMB9	A6NMB9	FIGL2_HUMAN	Fidgetin-like protein 2 (EC 3.6.4.-)	FIGNL2	Homo sapiens (Human)	microtubule severing [GO:0051013]; morphogenesis of a branching structure [GO:0001763]; negative regulation of axon regeneration [GO:0048681]; negative regulation of cell migration [GO:0030336]; negative regulation of wound healing, spreading of epidermal cells [GO:1903690]	cell cortex [GO:0005938]; cell leading edge [GO:0031252]	ATP binding [GO:0005524]; ATP hydrolysis activity [GO:0016887]; microtubule severing ATPase activity [GO:0008568]	APAPRGGFAVPSGETPK;LLQAAFAAAR	2	4.1	1.011	-3.607	0	0	16.0307	0	11.0456	0	12.1288	12.4346	11.9689
A6NMK7	A6NMK7	CPS4L_HUMAN	Putative cleavage and polyadenylation specificity factor subunit 4-like protein	CPSF4L	Homo sapiens (Human)		mRNA cleavage and polyadenylation specificity factor complex [GO:0005847]	metal ion binding [GO:0046872]; RNA binding [GO:0003723]	MQEVIAGLERFTFAFEK;SASAVCNFFTKGLCEKGK	2	19.6	1.0099	-4.9725	0	0	0	0	5.6518	0	0	0	7.30843
A6NMK8	A6NMK8	INY2B_HUMAN	Protein INSYN2B (Inhibitory synaptic factor family member 2B)	INSYN2B C5orf57 FAM196B	Homo sapiens (Human)	inhibitory postsynaptic potential [GO:0060080]	postsynaptic density [GO:0014069]		KKCFWWI;NSLESVEFVKQPHHR	2	4.1	1.0667	-0.66415	0	0	0	8.98	5.34362	9.81059	0	0	0
A6NML5	A6NML5	TM212_HUMAN	Transmembrane protein 212	TMEM212	Homo sapiens (Human)		membrane [GO:0016020]		KGLYQAAGR	1	4.6	1.0665	-0.81817	0	0	11.3088	0	0	0	0	0	0
A6NMN3	A6NMN3	F170B_HUMAN	Protein FAM170B (Acrosome-related protein)	FAM170B C10orf73	Homo sapiens (Human)	fertilization [GO:0009566]; positive regulation of acrosome reaction [GO:2000344]; regulation of fertilization [GO:0080154]	acrosomal vesicle [GO:0001669]; outer acrosomal membrane [GO:0002081]		EPPDWLVTTNYGVR	1	4.9	1.0296	-0.97729	0	0	0	0	10.08	0	0	0	0
A6NMS7	A6NMS7	L37A1_HUMAN	Leucine-rich repeat-containing protein 37A	LRRC37A LRRC37A1	Homo sapiens (Human)		membrane [GO:0016020]		FHKTRSHVTHR;GIFRFLPWR;IQTVGQNR;RLIAHVIR	4	2.1	0.99257	-14.748	7.16692	0	13.4846	0	7.16842	7.83447	14.9418	0	14.7892
A6NMT0	A6NMT0	DBX1_HUMAN	Homeobox protein DBX1 (Developing brain homeobox protein 1)	DBX1	Homo sapiens (Human)	cell differentiation in spinal cord [GO:0021515]; regulation of transcription by RNA polymerase II [GO:0006357]; ventral spinal cord interneuron specification [GO:0021521]	chromatin [GO:0000785]; nucleus [GO:0005634]	DNA binding [GO:0003677]; DNA-binding transcription factor activity, RNA polymerase II-specific [GO:0000981]	MKWRNSK;RGGSPPTAFSPASETTFLK	2	7.6	0.99365	-15.742	0	0	0	10.3071	0	0	0	0	0
A6NMU1	A6NMU1	O52A4_HUMAN	Olfactory receptor 52A4	OR52A4P OR52A4	Homo sapiens (Human)		plasma membrane [GO:0005886]	G protein-coupled receptor activity [GO:0004930]; olfactory receptor activity [GO:0004984]	LIYHTYCER	1	3	1.0307	-0.90819	0	0	0	0	0	0	8.02713	0	0
A6NMX2	A6NMX2	I4E1B_HUMAN	Eukaryotic translation initiation factor 4E type 1B	EIF4E1B	Homo sapiens (Human)	translational initiation [GO:0006413]	eukaryotic translation initiation factor 4F complex [GO:0016281]	RNA 7-methylguanosine cap binding [GO:0000340]; translation initiation factor activity [GO:0003743]	LSSGCDYALFK	1	4.5	1.011	-3.4424	0	4.73947	0	0	0	0	4.1019	0	0
A6NMY6	A6NMY6	AXA2L_HUMAN	Putative annexin A2-like protein (Annexin A2 pseudogene 2) (Lipocortin II pseudogene)	ANXA2P2 ANX2L2 ANX2P2 LPC2B	Homo sapiens (Human)	positive regulation of receptor-mediated endocytosis involved in cholesterol transport [GO:1905602]	basement membrane [GO:0005604]; cytoplasm [GO:0005737]; extracellular exosome [GO:0070062]; melanosome [GO:0042470]; nucleus [GO:0005634]; plasma membrane [GO:0005886]; vesicle membrane [GO:0012506]	calcium ion binding [GO:0005509]; calcium-dependent phospholipid binding [GO:0005544]; cytoskeletal protein binding [GO:0008092]; phosphatidylserine binding [GO:0001786]; phospholipase inhibitor activity [GO:0004859]	LMVALAKGRR;QDIVFSYQRR	2	5.9	1.0079	-6.9388	0	0	0	0	0	11.0623	0	0	9.66212
A6NMZ7	A6NMZ7	CO6A6_HUMAN	Collagen alpha-6(VI) chain	COL6A6	Homo sapiens (Human)	cell adhesion [GO:0007155]	collagen trimer [GO:0005581]; collagen-containing extracellular matrix [GO:0062023]; extracellular matrix [GO:0031012]; extracellular region [GO:0005576]		AAVNLRR;EEHIRVYAIGIKEANQTQLR;GCYGTKGPKGNR;GFLEESVSALDIKENCMR;GIFSDVTASVCNSSKVDCEIDK;KLTVHNFDELKK;LSKQLVNVAERTCCCLFCK;MISSLPIEADK;NQVVQEICTEEACK;SEVLQHIQNLSPR;TCCCLFCK;TFLSEVVGMFNIAPHKVR	12	7.3	0.99177	-26.222	13.5492	0	0	10.7923	13.5275	8.93522	10.5255	15.9165	0
A6NN14	A6NN14	ZN729_HUMAN	Zinc finger protein 729	ZNF729	Homo sapiens (Human)	regulation of transcription by RNA polymerase II [GO:0006357]	nucleus [GO:0005634]	DNA-binding transcription activator activity, RNA polymerase II-specific [GO:0001228]; metal ion binding [GO:0046872]; RNA polymerase II cis-regulatory region sequence-specific DNA binding [GO:0000978]	AFKWLSKLTVHK;AFNHFSDLR;CEECGKAFSQSSILTK;EKPTNVKKVPK;HKTIHTGEKPYK;MHKEGYNKLNQCR;QGKEPWNMK;VIHTGEKPCKCEECDKAFK;VIHTGEKPYK;WLSKLTVHK	10	8.9	0.9898	-39.619	9.29896	11.916	5.20222	0	0	10.7003	8.7199	12.3265	10.8056
A6NN73	A6NN73	GOG8C_HUMAN	Golgin subfamily A member 8C	GOLGA8CP GOLGA8C	Homo sapiens (Human)	Golgi organization [GO:0007030]	cis-Golgi network [GO:0005801]; Golgi cis cisterna [GO:0000137]; Golgi cisterna membrane [GO:0032580]		AERFSSRSK;ARWQQRMR;KMSQEVCSLKK;SVLQLEQQVK	4	6.4	1.0654	-0.45312	12.5277	0	0	0	0	0	0	0	0
A6NNA2	A6NNA2	SRRM3_HUMAN	Serine/arginine repetitive matrix protein 3	SRRM3	Homo sapiens (Human)		nucleus [GO:0005634]	mRNA binding [GO:0003729]	AAEPGLVKR;CMELQEMMEEQGYSEEEIRQK;DSPSFMEPR;GSSRSLSRAR;RVELKCMELQEMMEEQGYSEEEIR;SRSSASAPRR	6	10.7	0.99374	-16.286	0	7.92446	8.1574	0	0	12.0548	13.9165	13.707	0
A6NNC1	A6NNC1	P12LL_HUMAN	Putative POM121-like protein 1-like		Homo sapiens (Human)		membrane [GO:0016020]		GPASSHCQLAHSSSNTVSEDGPQAVSSGHR;RGPASSR;RNASSSSHSSTEGLQELK;TVPEVTGDAR	4	10.6	1.0072	-6.1953	12.266	0	14.4507	12.8519	13.0797	0	15.2725	0	0
A6NNE9	A6NNE9	MARHB_HUMAN	E3 ubiquitin-protein ligase MARCHF11 (EC 2.3.2.27) (Membrane-associated RING finger protein 11) (Membrane-associated RING-CH protein XI) (MARCH-XI) (RING-type E3 ubiquitin transferase MARCHF11)	MARCHF11 MARCH11	Homo sapiens (Human)	protein ubiquitination [GO:0016567]	cytoplasmic vesicle membrane [GO:0030659]	ubiquitin-protein transferase activity [GO:0004842]; zinc ion binding [GO:0008270]	GSWTCELCCYR;ICFQGAEQGELLNPCR	2	6.7	1.0016	-11.939	0	0	0	0	11.8973	0	0	0	0
A6NNF4	A6NNF4	ZN726_HUMAN	Zinc finger protein 726	ZNF726	Homo sapiens (Human)	regulation of transcription by RNA polymerase II [GO:0006357]	nucleus [GO:0005634]	DNA-binding transcription factor activity, RNA polymerase II-specific [GO:0000981]; metal ion binding [GO:0046872]; RNA polymerase II cis-regulatory region sequence-specific DNA binding [GO:0000978]	ASQCGKYLKVFYK;EKEPWNMK;FEKCGHENLQLR;KPFKCKNCVK;YLKVFYK	5	7	0.98951	-27.494	11.3541	0	0	0	11.0479	0	10.7313	0	7.98459
A6NNH2	A6NNH2	F90AR_HUMAN	Protein FAM90A27P	FAM90A27P	Homo sapiens (Human)				MQEAWKEPAEDCLFLR;SVLGPVSTGPPPVNKPEMR	2	7.6	1.0243	-1.3958	0	17.4919	0	0	0	0	17.6396	17.7949	13.9173
A6NNL5	A6NNL5	CO061_HUMAN	Uncharacterized protein C15orf61	C15orf61	Homo sapiens (Human)		extracellular region [GO:0005576]; mitochondrion [GO:0005739]		APWQDLARQNR;TGCFPFIKYHCSK	2	15.3	0.99908	-12.329	0	0	0	0	0	0	0	11.1904	11.238
A6NNM8	A6NNM8	TTL13_HUMAN	Tubulin polyglutamylase TTLL13 (EC 6.3.2.-) (Tubulin tyrosine ligase like 13) (Tubulin tyrosine ligase-like family member 13 pseudogene) (Tubulin--tyrosine ligase-like protein 13)	TTLL13 TTLL13P	Homo sapiens (Human)	microtubule cytoskeleton organization [GO:0000226]; protein modification process [GO:0036211]	cilium [GO:0005929]; cytosol [GO:0005829]; microtubule [GO:0005874]	ATP binding [GO:0005524]; metal ion binding [GO:0046872]; tubulin binding [GO:0015631]; tubulin-glutamic acid ligase activity [GO:0070740]	NGVPSPIMATKIPK;YEDSHLGKYRR;YHLQPKNFNWTGEPAAINSCSLSMK	3	6.1	1.0038	-10.779	9.283	0	0	16.8059	0	0	0	9.91359	10.5152
A6NNP5	A6NNP5	CC169_HUMAN	Coiled-coil domain-containing protein 169	CCDC169 C13orf38	Homo sapiens (Human)				MKEERNYNFDGVSTNR;TLESQVK	2	10.7	1.0282	-1.714	0	0	0	0	0	0	7.84875	0	12.3708
A6NNS2	A6NNS2	DRS7C_HUMAN	Dehydrogenase/reductase SDR family member 7C (EC 1.1.1.105) (Sarcoplasmic reticulum protein of 35 kDa) (Protein SRP-35) (Short-chain dehydrogenase/reductase family 32C member 2) (Protein SDR32C2)	DHRS7C SDR32C2	Homo sapiens (Human)	glucose import [GO:0046323]; intracellular calcium ion homeostasis [GO:0006874]; regulation of release of sequestered calcium ion into cytosol by sarcoplasmic reticulum [GO:0010880]	longitudinal sarcoplasmic reticulum [GO:0014801]; sarcoplasmic reticulum membrane [GO:0033017]	all-trans-retinol dehydrogenase (NAD+) activity [GO:0004745]; oxidoreductase activity, acting on the CH-OH group of donors, NAD or NADP as acceptor [GO:0016616]	QEVFMANPIPK;VKGPAHK	2	5.8	0.99403	-15.842	0	0	0	13.9927	3.89443	0	0	0	0
A6NNT2	A6NNT2	CP096_HUMAN	Uncharacterized protein C16orf96	C16orf96	Homo sapiens (Human)				CISCDRPVEMMTGPQLITIRKAHLLSR;DGAPKEAQPKAPQSALHR;EVDMLKNMLDK;IWGNQIEMMKDR;KEMEEVWK;VNKSTMEEELREK	6	7.8	0.98902	-32.921	14.3126	0	14.3333	7.5359	14.493	0	14.9805	8.02009	0
A6NNW6	A6NNW6	ENO4_HUMAN	Enolase 4 (EC 4.2.1.11) (2-phospho-D-glycerate hydro-lyase)	ENO4 C10orf134	Homo sapiens (Human)	glycolytic process [GO:0006096]	phosphopyruvate hydratase complex [GO:0000015]	magnesium ion binding [GO:0000287]; phosphopyruvate hydratase activity [GO:0004634]	AAEALEAAAAR;VQEDKGRK	2	3	1.0103	-4.9614	0	0	0	0	0	0	5.73942	0	0
A6NNY8	A6NNY8	UBP27_HUMAN	Ubiquitin carboxyl-terminal hydrolase 27 (EC 3.4.19.12) (Deubiquitinating enzyme 27) (Ubiquitin carboxyl-terminal hydrolase 22-like) (Ubiquitin thioesterase 27) (Ubiquitin-specific-processing protease 27) (X-linked ubiquitin carboxyl-terminal hydrolase 27)	USP27X USP22L USP27	Homo sapiens (Human)	defense response to virus [GO:0051607]; innate immune response [GO:0045087]; positive regulation of apoptotic process [GO:0043065]; positive regulation of type I interferon-mediated signaling pathway [GO:0060340]; protein deubiquitination [GO:0016579]; protein K48-linked deubiquitination [GO:0071108]; protein K63-linked deubiquitination [GO:0070536]; protein stabilization [GO:0050821]; proteolysi…	cytosol [GO:0005829]; nucleus [GO:0005634]	cysteine-type deubiquitinase activity [GO:0004843]; cysteine-type endopeptidase activity [GO:0004197]; K48-linked deubiquitinase activity [GO:1990380]; K63-linked deubiquitinase activity [GO:0061578]	DQWFKCDDAVITK	1	3	1.0622	-0.8419	0	0	0	0	0	0	12.3764	0	0
A6NP11	A6NP11	ZN716_HUMAN	Zinc finger protein 716	ZNF716	Homo sapiens (Human)	regulation of DNA-templated transcription [GO:0006355]	nucleus [GO:0005634]	DNA-binding transcription factor activity, RNA polymerase II-specific [GO:0000981]; metal ion binding [GO:0046872]; RNA polymerase II cis-regulatory region sequence-specific DNA binding [GO:0000978]	HKRIHTGEKPYTCEER;IHTGEKPYTCEERGK;NDGKSFCMLSR;RIHTGEKPYTCEER;TFQTHKCVK;VFSRSTLTNYKR	6	10.1	0.99643	-20.808	8.9002	0	11.3788	0	0	13.1208	0	0	0
A6NP61	A6NP61	ZAR1L_HUMAN	Protein ZAR1-like (Zygote arrest protein 1-like)	ZAR1L	Homo sapiens (Human)	negative regulation of translation [GO:0017148]; oocyte maturation [GO:0001556]; translation [GO:0006412]	cytoplasm [GO:0005737]; cytoplasmic ribonucleoprotein granule [GO:0036464]; intracellular non-membrane-bounded organelle [GO:0043232]	metal ion binding [GO:0046872]; mRNA 3'-UTR binding [GO:0003730]	HIDLRRPHR	1	2.8	1.0393	-0.87391	0	0	9.20447	0	0	0	0	0	0
A6PVC2	A6PVC2	TTLL8_HUMAN	Protein monoglycylase TTLL8 (EC 6.3.2.-) (Tubulin--tyrosine ligase-like protein 8)	TTLL8	Homo sapiens (Human)	cilium assembly [GO:0060271]; cilium movement [GO:0003341]; flagellated sperm motility [GO:0030317]; protein polyglycylation [GO:0018094]	axoneme [GO:0005930]; cilium [GO:0005929]; cytosol [GO:0005829]; microtubule [GO:0005874]; microtubule cytoskeleton [GO:0015630]; sperm flagellum [GO:0036126]	ATP binding [GO:0005524]; metal ion binding [GO:0046872]; protein-glycine ligase activity [GO:0070735]; protein-glycine ligase activity, initiating [GO:0070736]	GWVEKKFHFLPK	1	1.4	1.0323	-0.98596	0	0	0	0	0	0	0	0	9.79779
A6PVI3	A6PVI3	NCB2L_HUMAN	Nuclear cap-binding protein subunit 2-like	NCBP2L	Homo sapiens (Human)	mRNA cis splicing, via spliceosome [GO:0045292]; mRNA splicing, via spliceosome [GO:0000398]	nuclear cap binding complex [GO:0005846]	RNA cap binding [GO:0000339]	GKSGGQVR	1	5.2	1.0276	-0.89317	0	0	0	0	0	12.8286	0	0	0
A6PVS8	A6PVS8	LRIQ3_HUMAN	Leucine-rich repeat and IQ domain-containing protein 3 (Leucine-rich repeat-containing protein 44)	LRRIQ3 LRRC44	Homo sapiens (Human)				ERKALFLK;FVMDMIAFEKACERLQDAK;HLIQKGQESEDEIVDEK;LRTFSDIDKYYTEQK	4	9.5	1.0076	-6.2964	8.57448	0	9.71925	10.9907	13.6556	0	0	0	0
A6QL63	A6QL63	ABTB3_HUMAN	Ankyrin repeat and BTB/POZ domain-containing protein 3 (BTB/POZ domain-containing protein 11)	ABTB3 BTBD11	Homo sapiens (Human)	exploration behavior [GO:0035640]; protein stabilization [GO:0050821]; synaptic transmission, glutamatergic [GO:0035249]	glutamatergic synapse [GO:0098978]; membrane [GO:0016020]	PDZ domain binding [GO:0030165]; protein heterodimerization activity [GO:0046982]	ADDCFCASR;ADDCFCASRK;DPQRSNKPGELPMFSQSELR	3	2.7	0.99308	-15.15	0	0	0	0	0	0	10.8777	0	0
A6QL64	A6QL64	AN36A_HUMAN	Ankyrin repeat domain-containing protein 36A	ANKRD36 ANKRD36A KIAA1641 UNQ2430/PRO499	Homo sapiens (Human)				ATSDEKDSVLNIAR;CELNLCDREDR;CLYLLDRFAQPVTK;EGPISGTVSSQKQPAEK;GTSDEEDSVLGIARENK;LKNKASVLQK;MLVNELNHSK;YLLLTYYDANKR	8	6.4	1.0088	-2.3053	0	9.67858	0	0	10.4896	0	0	15.6222	0
A6XGL0	A6XGL0	YJEN3_HUMAN	YjeF N-terminal domain-containing protein 3 (YjeF_N3) (hYjeF_N3) (ApoA-I-binding protein 2)	YJEFN3 AIBP2	Homo sapiens (Human)	hematopoietic stem cell proliferation [GO:0071425]; lipid transport [GO:0006869]; membrane raft distribution [GO:0031580]; negative regulation of angiogenesis [GO:0016525]; regulation of cholesterol efflux [GO:0010874]; regulation of Notch signaling pathway [GO:0008593]; sprouting angiogenesis [GO:0002040]		NADHX epimerase activity [GO:0052856]	ELLEDYRFGR;RKQAWGR	2	5.7	1.0255	-1.3599	0	0	14.3547	0	11.93	0	0	0	0
A6ZKI3	A6ZKI3	RTL8C_HUMAN	Retrotransposon Gag-like protein 8C (Mammalian retrotransposon derived protein 8C)	RTL8C CXX1 FAM127A MAR8 MAR8C MART8	Homo sapiens (Human)				VQLIKALLALPIRPATR;VQLIKALLALPIRPATRR	2	15.9	1.0118	-3.9652	0	6.50745	0	0	5.45904	0	0	0	0
A7E2F4	A7E2F4	GOG8A_HUMAN	Golgin subfamily A member 8A (88 kDa Golgi matrix protein) (GM88) (GM88 autoantigen)	GOLGA8A KIAA0855	Homo sapiens (Human)	Golgi organization [GO:0007030]	cis-Golgi network [GO:0005801]; cytosol [GO:0005829]; Golgi apparatus [GO:0005794]; Golgi cis cisterna [GO:0000137]; Golgi cisterna membrane [GO:0032580]		ELEGQIQR;ELEGQIQRLNTEK;ERCHQKVHR;KMSQEVCTLKEEK;LPVDGEERK	5	7	1.0688	-0.81786	0	0	0	0	0	0	0	0	10.4672
A7E2U8	A7E2U8	CFA96_HUMAN	Cilia-and flagella-associated protein 96	CFAP96 C4orf47	Homo sapiens (Human)		9+0 non-motile cilium [GO:0097731]; centrosome [GO:0005813]; cytoplasmic microtubule [GO:0005881]		LANISGKDDK;PAEGGKTDMER;TISNTFKPSSPGKKPGGMK	3	12.9	1.0126	-2.6713	0	13.4867	0	0	0	0	0	16.0285	13.9173
A7E2V4	A7E2V4	ZSWM8_HUMAN	Zinc finger SWIM domain-containing protein 8	ZSWIM8 KIAA0913	Homo sapiens (Human)	positive regulation of miRNA catabolic process [GO:2000627]; proteasome-mediated ubiquitin-dependent protein catabolic process [GO:0043161]; protein ubiquitination [GO:0016567]; target-directed miRNA degradation [GO:0140958]	Cul2-RING ubiquitin ligase complex [GO:0031462]; Cul3-RING ubiquitin ligase complex [GO:0031463]; cytosol [GO:0005829]	ubiquitin-like ligase-substrate adaptor activity [GO:1990756]; zinc ion binding [GO:0008270]	ASRARDSNMVR;EPEGVWNLLSIVR;GPRRLSAEGGDK;GSAGGGSKRR;IPLGPSEMSTMRCRAEELR;KLALCWAR;MRDGLVIPLVELSAK;RLSAEGGDKALHK	8	5	0.99416	-15.24	12.2273	13.214	9.01444	0	13.25	13.4176	0	0	0
A7E2Y1	A7E2Y1	MYH7B_HUMAN	Myosin-7B (Antigen MLAA-21) (Myosin cardiac muscle beta chain) (Myosin heavy chain 7B, cardiac muscle beta isoform) (Slow A MYH14)	MYH7B KIAA1512	Homo sapiens (Human)		cytoplasm [GO:0005737]; membrane [GO:0016020]; myosin filament [GO:0032982]; myosin II complex [GO:0016460]	actin filament binding [GO:0051015]; ATP binding [GO:0005524]; microfilament motor activity [GO:0000146]	AITDAAMMAEELK;DEECANLRRNHQR;DIDDLELTLAKAEK;DPLNETVVPIFQKSQNR;ELAYQAEEDRK;ELEELSERLEEAGGASAGQREGCR;HAEALKGVR;HDCDLLR;INQTLDTK;KAITDAAMMAEELK;LEQQVEDLECSLEQEKK;LLYTDFR;LLYTDFRQR;LRMDTER;TLRIQLELSQVK;YEADAIQRTEELEEAK	16	9	0.99005	-34.894	11.4238	12.6608	13.8116	15.9721	12.6359	0	13.9399	8.6571	15.4094
A7KAX9	A7KAX9	RHG32_HUMAN	Rho GTPase-activating protein 32 (Brain-specific Rho GTPase-activating protein) (GAB-associated Cdc42/Rac GTPase-activating protein) (GC-GAP) (GTPase regulator interacting with TrkA) (Rho-type GTPase-activating protein 32) (Rho/Cdc42/Rac GTPase-activating protein RICS) (RhoGAP involved in the beta-catenin-N-cadherin and NMDA receptor signaling) (p200RhoGAP) (p250GAP)	ARHGAP32 GRIT KIAA0712 RICS	Homo sapiens (Human)	regulation of small GTPase mediated signal transduction [GO:0051056]; small GTPase-mediated signal transduction [GO:0007264]	actin cytoskeleton [GO:0015629]; cell cortex [GO:0005938]; cytosol [GO:0005829]; dendritic spine [GO:0043197]; endoplasmic reticulum membrane [GO:0005789]; endosome membrane [GO:0010008]; fibrillar center [GO:0001650]; Golgi apparatus [GO:0005794]; Golgi membrane [GO:0000139]; nucleoplasm [GO:0005654]; postsynaptic density [GO:0014069]	GTPase activator activity [GO:0005096]; phosphatidylinositol phosphate binding [GO:1901981]	CVEERDATNR;GADVPEIPGDLTLK;MLALALAESAQQASTQSLK;RPQNKMKK;SWIVKRSYEDFR	5	3	1.0018	-8.9498	13.9629	9.95007	10.4577	10.583	12.8515	11.0135	0	0	11.493
A7MBM2	A7MBM2	DISP2_HUMAN	Protein dispatched homolog 2	DISP2 C15orf36 DISPB KIAA1742 LINC00594	Homo sapiens (Human)	smoothened signaling pathway [GO:0007224]	membrane [GO:0016020]; plasma membrane [GO:0005886]	transmembrane transporter activity [GO:0022857]	AAAGTSRLLFQR;CAQVPTK;GRGGPGDGSPVVLPNSQPDLPDVWLR;GSAQESAVRPRRMVEPLEDR;LVFMSTSSGSLWNLHAIHSMCR;RLLLALHR	6	6.8	0.99066	-26.81	8.56052	0	0	11.946	6.00371	0	14.3871	14.8981	0
A7MCY6	A7MCY6	TBKB1_HUMAN	TANK-binding kinase 1-binding protein 1 (TBK1-binding protein 1)	TBKBP1 KIAA0775 SINTBAD	Homo sapiens (Human)	defense response to virus [GO:0051607]; type I interferon-mediated signaling pathway [GO:0060337]	cytoplasm [GO:0005737]; serine/threonine protein kinase complex [GO:1902554]	metal ion binding [GO:0046872]	LCVEKSDLETELREMR;QLQETRAQDLASNQSER;RLKVYEIK;RSPVPPCPSPQQRR	4	8.9	1.012	-3.8828	8.21587	14.3392	14.4119	0	13.2338	12.797	14.3442	15.0243	12.9802
A7MD48	A7MD48	SRRM4_HUMAN	Serine/arginine repetitive matrix protein 4 (Medulloblastoma antigen MU-MB-2.76) (Neural-specific serine/arginine repetitive splicing factor of 100 kDa) (Neural-specific SR-related protein of 100 kDa) (nSR100)	SRRM4 KIAA1853	Homo sapiens (Human)	cell differentiation [GO:0030154]; mRNA processing [GO:0006397]; nervous system development [GO:0007399]; neuron maturation [GO:0042551]; regulation of alternative mRNA splicing, via spliceosome [GO:0000381]; regulation of RNA splicing [GO:0043484]; RNA splicing [GO:0008380]; sensory perception of sound [GO:0007605]	nucleus [GO:0005634]	identical protein binding [GO:0042802]; mRNA binding [GO:0003729]	GCSRSSSYASTR;HHRCPSR;HRGRSPEEGQK;QLFEKFWR;RRSYSPMR;RSYSRSPSYSSK;SPSYSRYSPSR;SYSRSPSYSSKSGK	8	11.8	0.99662	-20.288	15.1519	14.7482	15.3979	13.1781	0	8.68503	17.2975	9.25467	14.2948
A7XYQ1	A7XYQ1	SOBP_HUMAN	Sine oculis-binding protein homolog (Jackson circler protein 1)	SOBP JXC1	Homo sapiens (Human)	animal organ development [GO:0048513]; cochlea development [GO:0090102]; cognition [GO:0050890]; inner ear morphogenesis [GO:0042472]; locomotory behavior [GO:0007626]; sensory perception of sound [GO:0007605]	nucleus [GO:0005634]	metal ion binding [GO:0046872]; SUMO polymer binding [GO:0032184]	LQFCSAK;LQFCSAKCLNQYK;QHISVLK	3	2.3	1.0112	-2.4371	0	0	18.4558	0	0	0	0	11.1128	0
A8CG34	A8CG34	P121C_HUMAN	Nuclear envelope pore membrane protein POM 121C (Nuclear pore membrane protein 121-2) (POM121-2) (Pore membrane protein of 121 kDa C)	POM121C	Homo sapiens (Human)	mRNA transport [GO:0051028]; protein import into nucleus [GO:0006606]; RNA export from nucleus [GO:0006405]	endoplasmic reticulum membrane [GO:0005789]; nuclear envelope [GO:0005635]; nuclear membrane [GO:0031965]; nuclear pore [GO:0005643]; nucleoplasm [GO:0005654]	nuclear localization sequence binding [GO:0008139]; structural constituent of nuclear pore [GO:0017056]	QRLQARR;RRYPIHQTQYSCPGVLPTVCWNGYHK	2	2.7	1.0145	-1.8784	0	0	0	0	0	0	9.63147	0	0
A8K010	A8K010	CF176_HUMAN	Putative transcriptional regulator encoded by LINC00473	LINC00473 C6orf176	Homo sapiens (Human)	DNA-templated transcription [GO:0006351]			CTKDTTTYC	1	4.8	1.002	-8.9101	0	0	0	0	0	0	0	0	6.33369
A8K0R7	A8K0R7	ZN839_HUMAN	Zinc finger protein 839 (Renal carcinoma antigen NY-REN-50)	ZNF839 C14orf131	Homo sapiens (Human)			metal ion binding [GO:0046872]	DVSGLPVYAQSGEPRR;KMCQDYLSSSGLCSQETLEINNDK	2	4.9	1.0081	-3.0366	0	0	0	0	0	14.7061	0	0	0
A8K2U0	A8K2U0	A2ML1_HUMAN	Alpha-2-macroglobulin-like protein 1 (C3 and PZP-like alpha-2-macroglobulin domain-containing protein 9)	A2ML1 CPAMD9	Homo sapiens (Human)	negative regulation of peptidase activity [GO:0010466]; regulation of endopeptidase activity [GO:0052548]	extracellular exosome [GO:0070062]; extracellular space [GO:0005615]	peptidase inhibitor activity [GO:0030414]; serine-type endopeptidase inhibitor activity [GO:0004867]	LNFPSVQK;TQKLLEYSGLK;VCLDLSPGYSDVKFTVTLETK	3	2.8	1.0297	-1.7039	6.01601	0	0	0	0	0	0	13.7449	0
A8K4G0	A8K4G0	CLM7_HUMAN	CMRF35-like molecule 7 (CLM-7) (CD300 antigen-like family member B) (CMRF35-A2) (Immune receptor expressed on myeloid cells 3) (IREM-3) (Leukocyte mono-Ig-like receptor 5) (Triggering receptor expressed on myeloid cells 5) (TREM-5) (CD antigen CD300b)	CD300LB CD300B CLM7 CMRF35A2 IREM3 LMIR5 TREM5 UNQ2530/PRO6029	Homo sapiens (Human)	immune system process [GO:0002376]	plasma membrane [GO:0005886]	identical protein binding [GO:0042802]	APEQGSLTVQCHYKQGWETYIKWWCR;NHYMLLVFVKVPILLILVTAILWLK;RDDADVYWCGIER	3	31.8	0.99685	-21.223	8.46752	0	7.53831	0	0	0	7.46091	10.3556	10.7299
A8K7I4	A8K7I4	CLCA1_HUMAN	Calcium-activated chloride channel regulator 1 (EC 3.4.-.-) (Calcium-activated chloride channel family member 1) (hCLCA1) (Calcium-activated chloride channel protein 1) (CaCC-1) (hCaCC-1)	CLCA1 CACC1	Homo sapiens (Human)	calcium ion transport [GO:0006816]; cellular response to hypoxia [GO:0071456]; monoatomic ion transmembrane transport [GO:0034220]; proteolysis [GO:0006508]	extracellular region [GO:0005576]; microvillus [GO:0005902]; plasma membrane [GO:0005886]; zymogen granule membrane [GO:0042589]	chloride channel activity [GO:0005254]; intracellularly calcium-gated chloride channel activity [GO:0005229]; metal ion binding [GO:0046872]; metalloendopeptidase activity [GO:0004222]	NVAILIPETWK;RFYFKNVAILIPETWK;YFTTYDTNGR	3	2.8	0.99398	-17.831	6.60262	0	0	0	0	0	12.3704	0	0
A8K855	A8K855	EFCB7_HUMAN	EF-hand calcium-binding domain-containing protein 7	EFCAB7 KIAA1799	Homo sapiens (Human)	positive regulation of protein import into nucleus [GO:0042307]; positive regulation of protein localization to ciliary membrane [GO:1903569]; positive regulation of transcription by RNA polymerase II [GO:0045944]; protein localization to motile cilium [GO:0120229]; regulation of smoothened signaling pathway [GO:0008589]	ciliary membrane [GO:0060170]; cilium [GO:0005929]; cytoplasmic side of plasma membrane [GO:0009898]; plasma membrane protein complex [GO:0098797]	calcium ion binding [GO:0005509]	TTLEKLEVDSKLMR	1	2.2	0.78472	-0.13466	0	0	0	0	0	13.4422	0	13.6847	0
A8K8P3	A8K8P3	SFI1_HUMAN	Protein SFI1 homolog (hSFI1)	SFI1 KIAA0542	Homo sapiens (Human)		centriole [GO:0005814]; cytosol [GO:0005829]	phosphatase binding [GO:0019902]	ALSLQVQAWSQWREQLLYVQK;ENTMARVDEAK;ESLYAHHAQVEKLARK;FLYLWIR;HHQHWQK;KPYSAKTLSNK;KTFQASTHYRR;MKNLLTEK;QKVVSAVKHHQHWQK;TFQASTHYRR;TWFQRWWDCSR;TYVRQQQEMR;VDSRYFK;WRHQENVLSARATR;YFKDGAVK;YIRAEVHDAKQK	16	12.8	0.99202	-53.92	13.7075	14.895	15.0723	13.6149	15.9547	13.8952	14.4559	15.282	14.6047
A8K8V0	A8K8V0	ZN785_HUMAN	Zinc finger protein 785	ZNF785	Homo sapiens (Human)	regulation of transcription by RNA polymerase II [GO:0006357]	nucleus [GO:0005634]	DNA-binding transcription factor activity, RNA polymerase II-specific [GO:0000981]; metal ion binding [GO:0046872]; RNA polymerase II transcription regulatory region sequence-specific DNA binding [GO:0000977]	QKEVAHEVAVKEWWPSVACPEFCNPR	1	6.4	1.0147	-1.8784	0	0	8.76865	8.10292	0	0	11.2702	9.92064	0
A8K979	A8K979	ERI2_HUMAN	ERI1 exoribonuclease 2 (EC 3.1.-.-) (Exonuclease domain-containing protein 1)	ERI2 EXOD1 KIAA1504	Homo sapiens (Human)	exonucleolytic trimming to generate mature 3'-end of 5.8S rRNA from tricistronic rRNA transcript (SSU-rRNA, 5.8S rRNA, LSU-rRNA) [GO:0000467]		3'-5'-RNA exonuclease activity [GO:0000175]; nucleic acid binding [GO:0003676]; zinc ion binding [GO:0008270]	DGCVMKITR;MIRDGCVMK	2	1.7	1.0252	-1.7466	0	0	0	0	0	0	0	13.6534	11.9102
A8MPP1	A8MPP1	D11L8_HUMAN	Putative ATP-dependent DNA helicase DDX11-like protein 8 (EC 5.6.2.-) (DEAD/H box protein 11-like 8)	DDX11L8	Homo sapiens (Human)	DNA duplex unwinding [GO:0032508]; DNA metabolic process [GO:0006259]; establishment of sister chromatid cohesion [GO:0034085]	nucleolus [GO:0005730]; nucleus [GO:0005634]	ATP binding [GO:0005524]; DNA binding [GO:0003677]; DNA helicase activity [GO:0003678]; hydrolase activity, acting on acid anhydrides, in phosphorus-containing anhydrides [GO:0016818]; iron-sulfur cluster binding [GO:0051536]; isomerase activity [GO:0016853]; metal ion binding [GO:0046872]; RNA binding [GO:0003723]; RNA helicase activity [GO:0003724]	VEQARRK;VQRYCEK	2	1.5	1.0791	-0.47883	0	13.4742	0	0	0	0	0	0	0
A8MPS7	A8MPS7	YDJC_HUMAN	Carbohydrate deacetylase (EC 3.5.1.-)	YDJC	Homo sapiens (Human)	carbohydrate metabolic process [GO:0005975]		deacetylase activity [GO:0019213]; magnesium ion binding [GO:0000287]	VLTAPTLR	1	2.5	1.0317	-0.91086	20.2016	0	0	20.2769	20.1108	20.2235	0	0	0
A8MPX8	A8MPX8	PP2D1_HUMAN	Protein phosphatase 2C-like domain-containing protein 1	PP2D1 C3orf48	Homo sapiens (Human)	protein dephosphorylation [GO:0006470]		protein serine/threonine phosphatase activity [GO:0004722]	HEIDLTGIFLHKKQHVALATLGFQWMGR;MDRLLGLGRK	2	6	0.99838	-12.639	0	11.3717	0	0	0	0	9.09495	0	0
A8MQ03	A8MQ03	CRTP1_HUMAN	Cysteine-rich tail protein 1	CYSRT1 C9orf169	Homo sapiens (Human)	biological process involved in interaction with symbiont [GO:0051702]; establishment of skin barrier [GO:0061436]	cornified envelope [GO:0001533]; extracellular exosome [GO:0070062]	identical protein binding [GO:0042802]	MDPQEMVVKNPYAHISIPR	1	13.2	1.0316	-0.90959	0	0	0	0	14.1045	0	0	0	0
A8MQ14	A8MQ14	ZN850_HUMAN	Zinc finger protein 850	ZNF850	Homo sapiens (Human)	regulation of transcription by RNA polymerase II [GO:0006357]	nucleus [GO:0005634]	DNA-binding transcription activator activity, RNA polymerase II-specific [GO:0001228]; metal ion binding [GO:0046872]; RNA polymerase II cis-regulatory region sequence-specific DNA binding [GO:0000978]	ECGKSFASGSALIRHQR;HHSIHTGEKPYECKTCGKSFR;LTQHQRIHTGEKPYR;SGLIGHQAVHTGEKPYDCK;TCGKSFR	5	6.6	1.0102	-3.6843	12.9807	0	0	0	12.7231	12.23	0	13.6342	13.6146
A8MQB3	A8MQB3	CQ051_HUMAN	Putative uncharacterized protein LINC02693	LINC02693 C17orf51	Homo sapiens (Human)				LSNFQESSPLPHKHER;STPEEEGR	2	10.9	1.0178	-1.7865	8.73302	0	0	0	0	7.37365	12.7611	0	0
A8MQT2	A8MQT2	GOG8B_HUMAN	Golgin subfamily A member 8B (Golgin-67)	GOLGA8B	Homo sapiens (Human)	Golgi organization [GO:0007030]	cis-Golgi network [GO:0005801]; cytosol [GO:0005829]; Golgi apparatus [GO:0005794]; Golgi cis cisterna [GO:0000137]; Golgi cisterna membrane [GO:0032580]		ELEGQIQR;ELEGQIQRLNTEK;ERCHQKVHR;EYWQRNRPGVPAAAKR;KFKEYWQR;KMSQEVCTLKEEK	6	9	1.0109	-3.7683	0	0	0	10.554	14.3523	14.5561	12.4362	13.0916	0
A8MT19	A8MT19	RHN2P_HUMAN	Putative rhophilin-2-like protein RHPN2P1 (Rhophilin-2 pseudogene 1)	RHPN2P1	Homo sapiens (Human)	negative regulation of stress fiber assembly [GO:0051497]			AMAHHEESVR;YWQMQAGLQSAIDAFQR	2	4.6	1.107	-0.4025	0	0	0	14.1124	0	0	0	0	0
A8MT65	A8MT65	ZN891_HUMAN	Zinc finger protein 891	ZNF891	Homo sapiens (Human)	regulation of transcription by RNA polymerase II [GO:0006357]	nucleus [GO:0005634]	DNA-binding transcription factor activity, RNA polymerase II-specific [GO:0000981]; metal ion binding [GO:0046872]; RNA polymerase II transcription regulatory region sequence-specific DNA binding [GO:0000977]	ECGKVFNDSSTLR;NSISEKLYESHECDTTLWHFQR;QDSACFHLRNAEEER;RHVRIHTGEKPYECIQCGK;THTGEKPYECKECRK	5	15.4	1.0081	-3.0774	4.81096	0	0	14.383	12.9053	0	12.1387	12.3184	0
A8MT70	A8MT70	ZBBX_HUMAN	Zinc finger B-box domain-containing protein 1	ZBBX	Homo sapiens (Human)			metal ion binding [GO:0046872]	DFLNLCLRNSSTYYK;FSAGKVKLK;LHRTTLLQAK;MANSSECEKPK;NIGLESNQKSDDSCVSLESKDTLLGR;SQILFNVLDVAHQFIK;TTKSSLLLQEIACR	7	12.6	1.0032	-8.8414	0	9.54026	14.8051	0	0	0	13.964	12.3648	0
A8MTB9	A8MTB9	CEA18_HUMAN	Cell adhesion molecule CEACAM18 (Carcinoembryonic antigen-related cell adhesion molecule 18) (CEA cell adhesion molecule 18)	CEACAM18	Homo sapiens (Human)				IHGDVPHHADSAGWR;YHWIHNGSLLNFSDAK	2	8.1	1.0267	-1.241	0	0	9.25887	0	12.7898	0	0	0	0
A8MTI9	A8MTI9	PRS47_HUMAN	Putative serine protease 47 (EC 3.4.21.-) (Serine protease 47, pseudogene)	PRSS47P PRSS47	Homo sapiens (Human)	proteolysis [GO:0006508]	extracellular space [GO:0005615]	serine-type endopeptidase activity [GO:0004252]	ASQVAPETTSSKVDR;IITHPDFEK;NLPDTVDGQLPMGPHSR;VGSRVGR	4	12.8	0.99324	-25.229	11.9277	12.0585	6.42967	9.84836	11.2019	9.54038	10.5096	0	0
A8MTL0	A8MTL0	IQCF5_HUMAN	IQ domain-containing protein F5	IQCF5	Homo sapiens (Human)			calmodulin binding [GO:0005516]	GPEEKTIMTER;RTLLHAALRAWIIQCWWR;YCRLLNAVR	3	25.7	1.0106	-2.0954	0	11.2155	0	10.6063	0	0	0	0	0
A8MTL3	A8MTL3	R212B_HUMAN	E3 ubiquitin-protein ligase RNF212B (EC 2.3.2.27) (RING finger protein 212B)	RNF212B C14orf164	Homo sapiens (Human)	chiasma assembly [GO:0051026]; homologous chromosome pairing at meiosis [GO:0007129]; protein sumoylation [GO:0016925]; protein ubiquitination [GO:0016567]	synaptonemal complex [GO:0000795]	metal ion binding [GO:0046872]; SUMO transferase activity [GO:0019789]; ubiquitin protein ligase activity [GO:0061630]	EAGFGSLGQGGRGLQGR;KCVTLEKCAVCGTACK;KDGAHFFVTSCGHIFCKK	3	16.7	1.011	-2.419	14.3597	0	14.2341	16.316	16.2	0	0	0	16.0264
A8MTQ0	A8MTQ0	NOTO_HUMAN	Homeobox protein notochord	NOTO	Homo sapiens (Human)	central nervous system development [GO:0007417]; dorsal/ventral pattern formation [GO:0009953]; embryonic pattern specification [GO:0009880]; heart looping [GO:0001947]; motile cilium assembly [GO:0044458]; neuron differentiation [GO:0030182]; notochord development [GO:0030903]; regulation of cilium assembly [GO:1902017]; regulation of transcription by RNA polymerase II [GO:0006357]	chromatin [GO:0000785]; nucleus [GO:0005634]	DNA-binding transcription factor activity, RNA polymerase II-specific [GO:0000981]; RNA polymerase II cis-regulatory region sequence-specific DNA binding [GO:0000978]; sequence-specific double-stranded DNA binding [GO:1990837]	TMFNLEQLEELEKVFAK	1	6.8	1.0722	-0.57144	0	0	0	10.664	0	0	0	0	0
A8MTT3	A8MTT3	CEBOS_HUMAN	Protein CEBPZOS (CEBPZ antisense RNA 1) (CEBPZ opposite strand)	CEBPZOS CEBPZ-AS1	Homo sapiens (Human)		mitochondrial membrane [GO:0031966]; mitochondrion [GO:0005739]		MHTSQDFR	1	10	0.99762	-12.522	0	0	0	0	0	0	0	9.55259	0
A8MTY0	A8MTY0	ZN724_HUMAN	Zinc finger protein 724	ZNF724 ZNF724P	Homo sapiens (Human)	regulation of DNA-templated transcription [GO:0006355]	nucleus [GO:0005634]	DNA-binding transcription factor activity, RNA polymerase II-specific [GO:0000981]; metal ion binding [GO:0046872]; RNA polymerase II cis-regulatory region sequence-specific DNA binding [GO:0000978]	DFHKFSNSNR;GSYNGFNQCLTTTQSKIFQCDK;KIHAVEK;VIHTGEKPYK;VIHTGEKPYKCKECGK	5	8.9	1.0038	-10.133	10.9846	12.4164	0	0	10.7722	0	10.9286	11.6792	0
A8MTZ7	A8MTZ7	CL071_HUMAN	Uncharacterized protein C12orf71	C12orf71	Homo sapiens (Human)				ERTKLSVGK	1	3.3	1.0748	-0.4371	0	0	0	0	0	0	11.8996	0	0
A8MU46	A8MU46	SMTL1_HUMAN	Smoothelin-like protein 1	SMTNL1	Homo sapiens (Human)	actin cytoskeleton organization [GO:0030036]; muscle organ morphogenesis [GO:0048644]; negative regulation of DNA-templated transcription [GO:0045892]; positive regulation of vasoconstriction [GO:0045907]; response to activity [GO:0014823]; response to xenobiotic stimulus [GO:0009410]; vasoconstriction [GO:0042310]	contractile muscle fiber [GO:0043292]; cytoplasm [GO:0005737]; filamentous actin [GO:0031941]; I band [GO:0031674]; M band [GO:0031430]; microtubule organizing center [GO:0005815]; nucleus [GO:0005634]	calmodulin binding [GO:0005516]; CH domain binding [GO:0051401]; disordered domain specific binding [GO:0097718]; protein phosphatase 1 binding [GO:0008157]; tropomyosin binding [GO:0005523]	NMLLEWCRAMTKK;RHNFTLAFSTAEK	2	5.3	1.0028	-11.848	0	0	0	0	0	0	0	8.49177	0
A8MUI8	A8MUI8	YA034_HUMAN	Putative UPF0607 protein ENSP00000383783		Homo sapiens (Human)				KKPMLSACNSMMFGHLSPVR;NMRVLSR	2	7.9	1.073	-0.45498	0	0	0	0	0	0	0	12.5677	0
A8MUM7	A8MUM7	LEG16_HUMAN	Galectin-16	LGALS16	Homo sapiens (Human)	apoptotic process [GO:0006915]; positive regulation of T cell apoptotic process [GO:0070234]		carbohydrate binding [GO:0030246]; lactose binding [GO:0030395]	DVSLDSVLVNNGR	1	9.2	1.0772	-0.48715	0	0	10.3194	0	0	0	0	0	0
A8MUP6	A8MUP6	GS1L2_HUMAN	Germ cell-specific gene 1-like protein 2 (GSG1-like protein 2)	GSG1L2	Homo sapiens (Human)		plasma membrane [GO:0005886]		HSQHSFLEPEASESIWK;RVVKPLCQDQPGGQHCIHFKR	2	13	1.023	-1.4395	0	0	0	0	0	0	10.6499	0	0
A8MUU9	A8MUU9	YV023_HUMAN	Putative uncharacterized protein ENSP00000383309		Homo sapiens (Human)				SPPTASLTRMPPTASLTR;TPPTASRTRSLPR;TRTPPRTSQR	3	8.1	1.007	-7.6898	15.3314	0	0	10.8852	0	0	0	0	0
A8MUV8	A8MUV8	ZN727_HUMAN	Putative zinc finger protein 727 (Zinc finger protein 727 pseudogene)	ZNF727 ZNF727P	Homo sapiens (Human)	regulation of DNA-templated transcription [GO:0006355]	nucleus [GO:0005634]	DNA-binding transcription factor activity, RNA polymerase II-specific [GO:0000981]; metal ion binding [GO:0046872]; RNA polymerase II cis-regulatory region sequence-specific DNA binding [GO:0000978]	CEECGKTFKWFSDLTNHK;GQKSSYNGIHQCLSATR;NHTGDRPYKCEECHKAFR;WFSDLTNHKR	4	10.8	1.0039	-11.257	0	0	0	0	10.3981	11.543	0	6.24791	0
A8MUX0	A8MUX0	KR161_HUMAN	Keratin-associated protein 16-1	KRTAP16-1 KAP16.1	Homo sapiens (Human)		cytosol [GO:0005829]; keratin filament [GO:0045095]	structural molecule activity [GO:0005198]	SGSCSSR	1	1.4	1.0034	-11.748	0	0	4.7582	0	0	0	0	0	0
A8MV24	A8MV24	SPMA1_HUMAN	Sperm microtubule associated protein 1	SPMAP1 C17orf98	Homo sapiens (Human)				MAYLSECRLR	1	6.5	1.0088	-6.1446	0	0	0	0	0	0	0	7.79876	0
A8MV65	A8MV65	VGLL3_HUMAN	Transcription cofactor vestigial-like protein 3 (Vgl-3)	VGLL3	Homo sapiens (Human)	regulation of transcription by RNA polymerase II [GO:0006357]	nucleus [GO:0005634]		QEEEDEEEEEEEK	1	4	0.93436	-0.25931	0	0	0	0	0	0	8.6314	0	0
A8MV72	A8MV72	YH009_HUMAN	Putative UPF0607 protein ENSP00000382826		Homo sapiens (Human)				MLSARNSMMFGHLSPVR;NMRVLSR	2	7.7	1.0315	-0.90807	0	0	0	0	14.5849	0	0	0	15.4824
A8MVA2	A8MVA2	KRA96_HUMAN	Keratin-associated protein 9-6 (Keratin-associated protein 9-like 2)	KRTAP9-6 KAP9.6 KRTAP9.6 KRTAP9L2	Homo sapiens (Human)		cytosol [GO:0005829]; keratin filament [GO:0045095]		THCCSPGCQPTCCR;THCCSPGCQPTCCRTTCCR	2	11.9	1.004	-11.36	0	0	0	0	6.89676	0	0	0	0
A8MVM7	A8MVM7	YD021_HUMAN	Putative uncharacterized protein ENSP00000382790		Homo sapiens (Human)				ANARNPLEVINTR;FFCQNQFLNK;LHILHKVANSPLLNVKSNLAIAR;YSDFNASPFRKHFK	4	9.5	0.99584	-12.935	0	0	0	11.7636	0	15.2972	0	0	0
A8MVS5	A8MVS5	HIDE1_HUMAN	Protein HIDE1	HIDE1 C19orf38	Homo sapiens (Human)		membrane [GO:0016020]		VKLRNLQK	1	3.5	1.0687	-0.44714	0	0	0	0	0	0	0	8.72816	8.76732
A8MVX0	A8MVX0	ARG33_HUMAN	Rho guanine nucleotide exchange factor 33	ARHGEF33	Homo sapiens (Human)			guanyl-nucleotide exchange factor activity [GO:0005085]	HSSLENVLCETSLAAK;QGVLGDLFLK;SSMAKLYK;VFISHYTLLFQCNEDLLIQKR	4	6.5	0.99496	-18.672	5.36075	0	10.003	0	5.45134	11.6957	10.7065	10.58	0
A8MW92	A8MW92	P20L1_HUMAN	PHD finger protein 20-like protein 1	PHF20L1 CGI-72	Homo sapiens (Human)	negative regulation of proteasomal ubiquitin-dependent protein catabolic process [GO:0032435]; negative regulation of protein catabolic process [GO:0042177]; regulation of transcription by RNA polymerase II [GO:0006357]	NSL complex [GO:0044545]; nucleoplasm [GO:0005654]	metal ion binding [GO:0046872]; methylation-dependent protein binding [GO:0140034]	AAAAAAAK;CLKRMHIK;EPPRLPLK;LEALDYLQKWYPSRIEK;NPAEGNTVFVYNDK;SSTAFGK	6	6.1	0.98897	-27.967	12.1881	12.1326	12.1715	12.2389	12.1764	0	10.97	10.8559	13.1819
A8MW95	A8MW95	BECN2_HUMAN	Beclin-2 (Beclin-1 autophagy-related pseudogene 1) (Beclin-1-like protein 1)	BECN2 BECN1L1 BECN1P1	Homo sapiens (Human)	autophagosome assembly [GO:0000045]; autophagy [GO:0006914]; cellular response to nitrogen starvation [GO:0006995]; endosome to lysosome transport [GO:0008333]; G protein-coupled receptor catabolic process [GO:1990172]; late endosome to vacuole transport [GO:0045324]; mitophagy [GO:0000423]	phagophore assembly site [GO:0000407]; phosphatidylinositol 3-kinase complex, class III, type I [GO:0034271]; phosphatidylinositol 3-kinase complex, class III, type II [GO:0034272]	phosphatidylinositol 3-kinase binding [GO:0043548]; protein-macromolecule adaptor activity [GO:0030674]	LIPCGNHSYLK	1	2.6	1.0317	-0.9184	0	0	0	0	0	17.1097	0	0	0
A8MW99	A8MW99	MEI4_HUMAN	Meiosis-specific protein MEI4	MEI4	Homo sapiens (Human)	DNA recombination [GO:0006310]; homologous chromosome pairing at meiosis [GO:0007129]; meiotic DNA double-strand break formation [GO:0042138]; oogenesis [GO:0048477]; spermatogenesis [GO:0007283]	chromosome [GO:0005694]; lateral element [GO:0000800]		LALALAIIR;LCSGSFK;SSREYTEHLAMLLSEEQSKWR;VEILEAEVMQLRQKLLVSR	4	14.5	0.99494	-24.431	0	0	0	0	0	0	5.92963	12.6935	0
A8MWK0	A8MWK0	FS2P1_HUMAN	Putative fatty acid desaturase 2-like protein FADS2B (Fatty acid desaturase 2 pseudogene 1) (Fatty acid desaturase 2B, pseudogene)	FADS2B FADS2P1	Homo sapiens (Human)	lipid metabolic process [GO:0006629]; unsaturated fatty acid biosynthetic process [GO:0006636]	endoplasmic reticulum membrane [GO:0005789]	metal ion binding [GO:0046872]; oxidoreductase activity, acting on paired donors, with oxidation of a pair of donors resulting in the reduction of molecular oxygen to two molecules of water [GO:0016717]	FEEKCGDNGSIVGRNQSYPGEK;NQSYPGEK;WNYWHFEQHVKPNIYPK	3	8.1	1.0019	-9.08	14.7771	0	0	4.83056	0	0	0	14.1646	0
A8MWX3	A8MWX3	WASH4_HUMAN	Putative WAS protein family homolog 4 (Protein FAM39CP)	WASH4P FAM39CP	Homo sapiens (Human)	Arp2/3 complex-mediated actin nucleation [GO:0034314]; endocytic recycling [GO:0032456]; endosomal transport [GO:0016197]; exocytosis [GO:0006887]; regulation of Arp2/3 complex-mediated actin nucleation [GO:0034315]; retrograde transport, endosome to Golgi [GO:0042147]	cytosol [GO:0005829]; early endosome [GO:0005769]; early endosome membrane [GO:0031901]; recycling endosome [GO:0055037]; recycling endosome membrane [GO:0055038]; WASH complex [GO:0071203]	actin binding [GO:0003779]; alpha-tubulin binding [GO:0043014]; gamma-tubulin binding [GO:0043015]	EVVDPSGGWATLLESIR;LFDAPLSISK;QLISLGPPRTR	3	8	1.0085	-2.2744	0	15.6701	15.4756	0	15.2593	15.4536	16.4126	16.5326	11.9366
A8MWY0	A8MWY0	ELAP2_HUMAN	Endosome/lysosome-associated apoptosis and autophagy regulator family member 2 (Estrogen-induced gene 121-like protein) (hEIG121L)	ELAPOR2 EIG121L KIAA1324L	Homo sapiens (Human)	negative regulation of nervous system development [GO:0051961]; positive regulation of BMP signaling pathway [GO:0030513]; positive regulation of epidermis development [GO:0045684]	membrane [GO:0016020]; plasma membrane [GO:0005886]	BMP receptor binding [GO:0070700]	GNYIESNRDDCTVSLIYAVHLKK	1	2.2	1.0699	-0.45563	0	7.86388	0	0	0	0	0	0	0
A8MX80	A8MX80	YM017_HUMAN	Putative UPF0607 protein ENSP00000383144		Homo sapiens (Human)				LPKTEVR;NMRVLSR;VLPPVVWSTPSRKKPVLSAR	3	10	1.0356	-1.0026	0	0	0	10.3515	0	0	0	0	0
A8MXD5	A8MXD5	GRCR1_HUMAN	Glutaredoxin domain-containing cysteine-rich protein 1	GRXCR1 DFNB25	Homo sapiens (Human)	cochlea development [GO:0090102]; inner ear auditory receptor cell differentiation [GO:0042491]; inner ear receptor cell development [GO:0060119]; inner ear receptor cell stereocilium organization [GO:0060122]; sensory perception of sound [GO:0007605]; vestibular receptor cell development [GO:0060118]	kinocilium [GO:0060091]; microvillus [GO:0005902]; stereocilium [GO:0032420]		ELDERCR;KIFQNHRVK;VVIYTTCLR	3	8.6	0.99381	-25.007	0	0	10.1035	0	11.7489	7.07906	0	0	0
A8MXE2	A8MXE2	B3GT9_HUMAN	Beta-1,3-galactosyltransferase 9 (EC 2.4.1.-) (UDP-GlcNAc:betaGal beta-1,3-N-acetylglucosaminyltransferase 10)	B3GALT9 B3GNT10	Homo sapiens (Human)	protein O-linked glycosylation [GO:0006493]	Golgi membrane [GO:0000139]	glycosyltransferase activity [GO:0016757]; hexosyltransferase activity [GO:0016758]	EHLEDIYVGRVLHQVTPNR	1	5.1	1.0099	-4.5393	0	0	0	0	0	0	0	6.60581	0
A8MXQ7	A8MXQ7	IQAK1_HUMAN	IQ motif and ankyrin repeat domain-containing protein 1	IQANK1	Homo sapiens (Human)				AIQGAFR;EVEQLLTREGVGHDEAGEAR	2	4.8	1.0072	-5.7394	0	16.217	0	0	0	0	0	7.94983	0
A8MXT2	A8MXT2	MAGBH_HUMAN	Melanoma-associated antigen B17	MAGEB17	Homo sapiens (Human)	negative regulation of transcription by RNA polymerase II [GO:0000122]	nucleus [GO:0005634]		SRYEEALREEEEQAR	1	4.5	1.0741	-0.4455	0	0	0	0	0	0	0	13.9281	0
A8MXV4	A8MXV4	NUD19_HUMAN	Acyl-coenzyme A diphosphatase NUDT19 (EC 3.6.1.-) (EC 3.6.1.77) (Nucleoside diphosphate-linked moiety X motif 19) (Nudix motif 19)	NUDT19	Homo sapiens (Human)	butyryl-CoA catabolic process [GO:0044580]; coenzyme A catabolic process [GO:0015938]; fatty acid catabolic process [GO:0009062]; malonyl-CoA catabolic process [GO:2001294]; medium-chain fatty-acyl-CoA catabolic process [GO:0036114]; propionyl-CoA metabolic process [GO:1902858]; succinyl-CoA catabolic process [GO:1901289]	cytosol [GO:0005829]; mitochondrion [GO:0005739]; peroxisomal matrix [GO:0005782]	coenzyme A diphosphatase activity [GO:0010945]; magnesium ion binding [GO:0000287]	FCLGRALEGLER;KTEEIMKEGK	2	5.9	1.0106	-1.9255	0	0	0	0	0	0	0	9.93805	12.1382
A8MXV6	A8MXV6	CD15L_HUMAN	CMT1A duplicated region transcript 15 protein-like protein	CDRT15L2	Homo sapiens (Human)		membrane [GO:0016020]		GCCFRNGGSESLFRQCR;LGRRVPAAPPALR;LWPFVRR;MFSCCFPTSRGCCFR	4	16.7	1.0132	-2.5256	11.4224	0	5.08568	0	0	0	0	11.3286	9.62181
A8MXY4	A8MXY4	ZNF99_HUMAN	Zinc finger protein 99	ZNF99 C19orf9	Homo sapiens (Human)	regulation of transcription by RNA polymerase II [GO:0006357]	nucleus [GO:0005634]	DNA-binding transcription activator activity, RNA polymerase II-specific [GO:0001228]; metal ion binding [GO:0046872]; RNA polymerase II cis-regulatory region sequence-specific DNA binding [GO:0000978]	CEECGKAFQWSSKLTLHK;KPCKCEECGKVFNNSSTLMK;KPYKCEECGKAFK;NPANVKNVAKLLNISQPLENMR;QGKEPWNMK;SFFMLSHLIQHKRIHTR;VIHTEEKPYK;YVKVFHK	8	20.9	0.99516	-18.659	0	10.0391	13.1514	0	12.0636	0	0	13.6613	12.558
A8MXZ3	A8MXZ3	KRA91_HUMAN	Keratin-associated protein 9-1 (Keratin-associated protein 9-like 3)	KRTAP9-1 KAP9.1 KRTAP9.1 KRTAP9L3	Homo sapiens (Human)		cytosol [GO:0005829]; keratin filament [GO:0045095]		THCCSPCCQPTCCRTTCCR;TTCCQPTCCQPTCCR	2	13.6	1.0074	-4.7133	0	0	0	0	8.78794	0	5.07399	0	0
A8MYA2	A8MYA2	CX049_HUMAN	Uncharacterized protein CXorf49	CXorf49; CXorf49B	Homo sapiens (Human)				KTRESQAAAR;NPERGSKSR	2	3.7	1.0608	-0.83528	0	0	0	0	0	0	11.3743	12.9102	0
A8MYB1	A8MYB1	TMC5B_HUMAN	Transmembrane and coiled-coil domain-containing protein 5B	TMCO5B	Homo sapiens (Human)		membrane [GO:0016020]		ELELETAKLEK;KYQEVLR;LQKSTESCAKQEEELAK	3	11.4	1.0092	-3.0129	8.21126	0	0	0	0	0	16.5991	16.787	11.986
A8MYJ7	A8MYJ7	TTC34_HUMAN	Tetratricopeptide repeat protein 34 (TPR repeat protein 34)	TTC34	Homo sapiens (Human)				AEDFCRQGR;ARCYGFLGQK	2	3.4	1.0003	-9.7876	9.5405	0	0	0	0	8.52924	0	0	0
A8MYU2	A8MYU2	KCNU1_HUMAN	Potassium channel subfamily U member 1 (Calcium-activated potassium channel subunit alpha-3) (Calcium-activated potassium channel, subfamily M subunit alpha-3) (KCa5) (Slowpoke homolog 3)	KCNU1 KCNMA3 KCNMC1 SLO3	Homo sapiens (Human)	potassium ion transmembrane transport [GO:0071805]; reproductive process [GO:0022414]	membrane [GO:0016020]; monoatomic ion channel complex [GO:0034702]; plasma membrane [GO:0005886]; sperm flagellum [GO:0036126]	potassium channel activity [GO:0005267]	ALRLLELPQILQILRAIK;NEEFSLQK;NFVMPLRASNYTRK;NKILTQRLSDDFAGMSFPEVAR	4	5.4	0.99666	-19.663	0	7.67349	7.22304	0	0	0	0	0	9.53774
A8MYV0	A8MYV0	DCD2C_HUMAN	Doublecortin domain-containing protein 2C	DCDC2C	Homo sapiens (Human)	intracellular signal transduction [GO:0035556]	cytoplasm [GO:0005737]; microtubule [GO:0005874]; microtubule organizing center [GO:0005815]; sperm flagellum [GO:0036126]		YFPYWKSPR	1	2.5	1.0371	-0.87615	0	11.2131	0	0	0	0	0	0	0
A8MYZ0	A8MYZ0	MIY4B_HUMAN	Inactive ubiquitin carboxyl-terminal hydrolase MINDY-4B (Protein FAM188B2)	MINDY4B C3orf76 FAM188B2	Homo sapiens (Human)	protein K48-linked deubiquitination [GO:0071108]		cysteine-type deubiquitinase activity [GO:0004843]; K48-linked deubiquitinase activity [GO:1990380]	FIYDHLLCFR	1	2.2	1.0225	-0.88366	0	0	0	0	0	0	0	13.8386	0
A8MYZ5	A8MYZ5	IQCF6_HUMAN	IQ domain-containing protein F6	IQCF6	Homo sapiens (Human)			calmodulin binding [GO:0005516]	GHYEVRASR;LYTCQEWAVVKVQAQVRMWQAR	2	29	1.0051	-8.5817	0	19.2319	5.75569	0	0	0	0	0	0
A8MYZ6	A8MYZ6	FOXO6_HUMAN	Forkhead box protein O6	FOXO6	Homo sapiens (Human)	memory [GO:0007613]; positive regulation of dendritic spine development [GO:0060999]; regulation of transcription by RNA polymerase II [GO:0006357]	chromatin [GO:0000785]; cytoplasm [GO:0005737]; nucleoplasm [GO:0005654]; nucleus [GO:0005634]	DNA-binding transcription factor activity, RNA polymerase II-specific [GO:0000981]; RNA polymerase II cis-regulatory region sequence-specific DNA binding [GO:0000978]	HNLSLHTR;SSWWMLNPEGGKTGK	2	4.7	0.9943	-13.462	0	6.14745	0	0	0	0	0	6.29147	11.1807
A8MZ25	A8MZ25	YQ037_HUMAN	Putative uncharacterized protein FLJ38767		Homo sapiens (Human)				KPPEGARAPR;MGQKKTMGTER	2	12.8	1.0016	-9.5711	0	0	0	9.55823	0	14.4048	0	0	0
A8MZ26	A8MZ26	EFCB9_HUMAN	EF-hand calcium-binding domain-containing protein 9	EFCAB9	Homo sapiens (Human)	flagellated sperm motility [GO:0030317]; sperm capacitation [GO:0048240]; spermatogenesis [GO:0007283]	CatSper complex [GO:0036128]; cytoplasm [GO:0005737]; sperm principal piece [GO:0097228]	calcium ion binding [GO:0005509]; calcium ion sensor activity [GO:0061891]	MRLKQGSFLWYLYLDK	1	8.1	1.0278	-1.0507	0	0	0	13.4842	0	0	0	0	0
A8MZA4	A8MZA4	GG6L6_HUMAN	Golgin subfamily A member 6-like protein 6	GOLGA6L6	Homo sapiens (Human)				EQEEMWREEEKMHEQEK;INNGTNPETTTSGGCHSPEDEQK;IQEQEEKIREQEEK;IQEWEEK;IREQEEKMWR;KINNGTNPETTTSGGCHSPEDEQK;MHEQEKIREQEEK;MQEQEETMWR;MWRQEEK;QEEKIHEQEK;QEEKIREQEEK;QEQEEMWRQEEK;QQEEKMQEH;RQEQEDKMWR	14	32.2	0.99149	-36.111	0	12.4539	13.1506	13.1876	12.2798	12.3385	13.8346	13.85	11.8364
A8TX70	A8TX70	CO6A5_HUMAN	Collagen alpha-5(VI) chain (Collagen alpha-1(XXIX) chain) (von Willebrand factor A domain-containing protein 4)	COL6A5 COL29A1 VWA4	Homo sapiens (Human)	cell adhesion [GO:0007155]	collagen trimer [GO:0005581]; collagen-containing extracellular matrix [GO:0062023]; extracellular region [GO:0005576]	extracellular matrix structural constituent conferring tensile strength [GO:0030020]	DVGNAMRFVTR;FLREHSPCWK;GEQGRQGRSGQK;GSQGLKGSR;HKVIFVVSAGENYERK;IHKPDLNYIAK;IHKPDLNYIAKFLKPFLYSVR;RCALCYDKCFPNACIR;RTYAGANVRR;TGCVDTKEADIHFLIDGSSSIQEK	10	4.9	0.99395	-15.807	16.1346	17.2063	15.1499	0	10.2886	15.1778	16.9072	15.7105	16.7276
A9QM74	A9QM74	IMA8_HUMAN	Importin subunit alpha-8 (Karyopherin subunit alpha-7)	KPNA7	Homo sapiens (Human)	blastocyst development [GO:0001824]; epigenetic regulation of gene expression [GO:0040029]; negative regulation of gene expression [GO:0010629]; NLS-bearing protein import into nucleus [GO:0006607]; positive regulation of gene expression [GO:0010628]; protein import into nucleus [GO:0006606]	cytosol [GO:0005829]; female germ cell nucleus [GO:0001674]; NLS-dependent protein nuclear import complex [GO:0042564]; nucleoplasm [GO:0005654]; nucleus [GO:0005634]; spindle [GO:0005819]	nuclear import signal receptor activity [GO:0061608]; nuclear localization sequence binding [GO:0008139]	NITWTLSNLCRNKNPYPCDTAVK	1	4.5	1.0033	-8.8442	0	0	0	0	0	9.73035	0	0	0
A9UHW6	A9UHW6	MI4GD_HUMAN	MIF4G domain-containing protein (SLBP-interacting protein 1) (hSLIP1)	MIF4GD SLIP1	Homo sapiens (Human)	cap-dependent translational initiation [GO:0002191]; regulation of translational initiation [GO:0006446]	cytoplasm [GO:0005737]; cytosol [GO:0005829]; Golgi apparatus [GO:0005794]; histone mRNA stem-loop binding complex [GO:0062073]; nucleolus [GO:0005730]	identical protein binding [GO:0042802]; RNA binding [GO:0003723]; translation activator activity [GO:0008494]	LQQEYQAREQLRAR	1	6.3	0.94488	-0.25763	0	0	0	10.0274	0	0	0	0	0
A9YTQ3	A9YTQ3	AHRR_HUMAN	Aryl hydrocarbon receptor repressor (AhR repressor) (AhRR) (Class E basic helix-loop-helix protein 77) (bHLHe77)	AHRR BHLHE77 KIAA1234	Homo sapiens (Human)	xenobiotic metabolic process [GO:0006805]	aryl hydrocarbon receptor complex [GO:0034751]; chromatin [GO:0000785]; cytoplasm [GO:0005737]; nucleoplasm [GO:0005654]	DNA-binding transcription factor activity, RNA polymerase II-specific [GO:0000981]; nuclear receptor activity [GO:0004879]; protein dimerization activity [GO:0046983]; transcription cis-regulatory region binding [GO:0000976]	ADTAATADAKVK;CFICRVR;GEQSCTCR;LSVSYLRVK	4	5.1	0.99103	-37.276	0	0	0	0	0	0	9.79589	0	0
B0I1T2	B0I1T2	MYO1G_HUMAN	Unconventional myosin-Ig [Cleaved into: Minor histocompatibility antigen HA-2 (mHag HA-2)]	MYO1G HA2	Homo sapiens (Human)	actin filament organization [GO:0007015]; actin filament-based movement [GO:0030048]; cell gliding [GO:0071976]; cell-substrate adhesion [GO:0031589]; endocytosis [GO:0006897]; establishment of localization in cell [GO:0051649]; exocytosis [GO:0006887]; Fc-gamma receptor signaling pathway involved in phagocytosis [GO:0038096]; T cell meandering migration [GO:0120117]; T cell mediated immunity [GO…	actin cytoskeleton [GO:0015629]; cytoplasm [GO:0005737]; extracellular exosome [GO:0070062]; filopodium [GO:0030175]; lamellipodium [GO:0030027]; leading edge membrane [GO:0031256]; membrane [GO:0016020]; microvillus [GO:0005902]; myosin complex [GO:0016459]; nucleoplasm [GO:0005654]; phagocytic cup [GO:0001891]; plasma membrane [GO:0005886]	actin filament binding [GO:0051015]; ATP binding [GO:0005524]; calmodulin binding [GO:0005516]; microfilament motor activity [GO:0000146]; phosphatidylinositol-3,4,5-trisphosphate binding [GO:0005547]; phosphatidylinositol-3,4-bisphosphate binding [GO:0043325]; phosphatidylinositol-4,5-bisphosphate binding [GO:0005546]	GHTAAEASYAR;KVNRFHK;LDENHCR;NRDFLFQDFKR;QLCPTDKTMEFGRDFR;YMDINFDFKGDPIGGHIHSYLLEK	6	7.5	0.99515	-18.556	0	0	7.59291	14.7998	0	15.0371	11.5022	11.323	9.01469
B0YJ81	B0YJ81	HACD1_HUMAN	Very-long-chain (3R)-3-hydroxyacyl-CoA dehydratase 1 (EC 4.2.1.134) (3-hydroxyacyl-CoA dehydratase 1) (HACD1) (Cementum-attachment protein) (CAP) (Protein-tyrosine phosphatase-like member A)	HACD1 PTPLA	Homo sapiens (Human)	cementum mineralization [GO:0071529]; fatty acid elongation [GO:0030497]; long-chain fatty-acyl-CoA biosynthetic process [GO:0035338]; positive regulation of cell-substrate adhesion [GO:0010811]; protein-containing complex assembly [GO:0065003]; sphingolipid biosynthetic process [GO:0030148]; very long-chain fatty acid biosynthetic process [GO:0042761]	endoplasmic reticulum [GO:0005783]; endoplasmic reticulum membrane [GO:0005789]	3-hydroxyacyl-CoA dehydratase activity [GO:0018812]; enzyme binding [GO:0019899]; hydroxyapatite binding [GO:0046848]; very-long-chain (3R)-3-hydroxyacyl-CoA dehydratase activity [GO:0102158]	FYMEKGTHRGLYK	1	4.5	1.1043	-0.40629	0	0	0	0	0	0	0	14.1223	0
B1AJZ9	B1AJZ9	FHAD1_HUMAN	Forkhead-associated domain-containing protein 1 (FHA domain-containing protein 1)	FHAD1 KIAA1937	Homo sapiens (Human)				AKEAMEK;DNDPAPK;EELKQEDAHR;ETLEEERKR;KLLQLQEMGNR;KPPVIKQVWTNAMK;LQKVTQHHKK;MEHQLCQEKR;QEDAHRELREAQEK;VQELEERLARQK	10	6.9	0.99011	-34.89	16.1058	15.8263	14.537	16.7362	14.013	13.9349	16.685	12.4852	16.7532
B1AK53	B1AK53	ESPN_HUMAN	Espin (Autosomal recessive deafness type 36 protein) (Ectoplasmic specialization protein)	ESPN DFNB36 LP2654	Homo sapiens (Human)	actin filament bundle assembly [GO:0051017]; microvillar actin bundle assembly [GO:0030034]; sensory perception of sound [GO:0007605]	brush border [GO:0005903]; cytoplasm [GO:0005737]; filamentous actin [GO:0031941]; microvillus [GO:0005902]; stereocilium [GO:0032420]; stereocilium tip [GO:0032426]	actin filament binding [GO:0051015]; SH3 domain binding [GO:0017124]	LEEEREQK;RSSSSTGSTK	2	2.1	1.0075	-6.9528	11.7435	0	0	0	12.5105	0	0	0	0
B1AKI9	B1AKI9	ISM1_HUMAN	Isthmin-1	ISM1 C20orf82 ISM	Homo sapiens (Human)	negative regulation of angiogenesis [GO:0016525]	extracellular region [GO:0005576]		LAAELLLLLGLLLLTLHITVLR	1	4.7	1.0052	-7.5791	6.45589	0	0	0	0	5.98903	0	0	0
B1AL46	B1AL46	NTM2E_HUMAN	NUT family member 2E	NUTM2E FAM22E	Homo sapiens (Human)				LWQHYKPLAR;LWQHYKPLARR;RPPPQPHR	3	2.2	1.0334	-0.91946	0	0	0	0	0	0	0	0	10.4839
B1AL88	B1AL88	NALF1_HUMAN	NALCN channel auxiliary factor 1 (Transmembrane protein FAM155A)	NALF1 FAM155A NLF-1	Homo sapiens (Human)	calcium ion import across plasma membrane [GO:0098703]	plasma membrane [GO:0005886]		QQQQQQQQQR;SNNPSKGTVEK;TIPCKQYCLEVQTR	3	7.6	1.0146	-1.8161	0	0	0	0	0	0	12.7822	0	11.6796
B1ANS9	B1ANS9	WDR64_HUMAN	WD repeat-containing protein 64	WDR64	Homo sapiens (Human)				EESKFTEKQK;FYASVQKLFGPDVKNQDVK;KVYRPEDCFTVNPDLHPK;LFGPDVKNQDVK;LHNDWVMK;LWTLEGRLLK;QQPMDKK	7	6.7	0.99283	-25.897	0	13.1708	13.6796	12.8278	5.0632	0	13.3622	0	13.7503
B1APH4	B1APH4	ZN487_HUMAN	Putative zinc finger protein 487 (KRAB domain only protein 1)	ZNF487 KRBO1 ZNF487P	Homo sapiens (Human)	regulation of transcription by RNA polymerase II [GO:0006357]	chromatin [GO:0000785]; nucleus [GO:0005634]	DNA-binding transcription factor activity, RNA polymerase II-specific [GO:0000981]; metal ion binding [GO:0046872]; RNA polymerase II transcription regulatory region sequence-specific DNA binding [GO:0000977]	ASRPRPRTPSR;TFSLDTNPILSR	2	5.1	0.99729	-12.521	0	0	0	0	0	0	0	0	13.416
B2RBV5	B2RBV5	MR1L2_HUMAN	MORF4 family associated protein 1 like 2 (MORF4 family-associated protein 1-like protein UPP) (Unnamed protein product) (UPP)	MRFAP1L2	Homo sapiens (Human)	regulation of cell cycle [GO:0051726]			IVELHQRIAGCECC	1	11.8	0.80645	-0.15995	0	8.46822	0	0	0	0	0	0	0
B2RC85	B2RC85	R10B2_HUMAN	Radial spoke head 10 homolog B2	RSPH10B2	Homo sapiens (Human)		9+2 motile cilium [GO:0097729]; cytoplasm [GO:0005737]; cytoskeleton [GO:0005856]		EEEFNTWVNNTYVFFVNTLFHAYKR;FYYASGAMYDGEWVSNK;YERPKDDR	3	5.7	0.99321	-15.015	6.28714	0	0	0	0	0	12.9183	11.1387	0
B2RPK0	B2RPK0	HGB1A_HUMAN	Putative high mobility group protein B1-like 1 (High mobility group protein B1 pseudogene 1) (Putative high mobility group protein 1-like 1) (HMG-1L1)	HMGB1P1 HMG1L1 HMGB1L1	Homo sapiens (Human)	regulation of transcription by RNA polymerase II [GO:0006357]	chromosome [GO:0005694]; nucleus [GO:0005634]	DNA binding, bending [GO:0008301]	GDPKKPRGK;GKFEDMAK;GKGDPKKPR;QMKTYIPPKGETK	4	15.2	1.1003	-0.40629	0	15.2765	0	0	15.1407	0	0	0	0
B2RTY4	B2RTY4	MYO9A_HUMAN	Unconventional myosin-IXa (Unconventional myosin-9a)	MYO9A MYR7	Homo sapiens (Human)	cell junction assembly [GO:0034329]; establishment of epithelial cell apical/basal polarity [GO:0045198]; intracellular signal transduction [GO:0035556]; positive regulation of GTPase activity [GO:0043547]; regulation of neuron projection arborization [GO:0150011]; regulation of small GTPase mediated signal transduction [GO:0051056]; visual perception [GO:0007601]	actin filament [GO:0005884]; axonal growth cone [GO:0044295]; cytosol [GO:0005829]; membrane [GO:0016020]; synapse [GO:0045202]; unconventional myosin complex [GO:0016461]	actin filament binding [GO:0051015]; ATP binding [GO:0005524]; GTPase activator activity [GO:0005096]; metal ion binding [GO:0046872]; microfilament motor activity [GO:0000146]	AASGNEALGMEGPLGQTKFLEDKPQFISR;AMGLQERK;DISSLEFAENKAKTR;EEMLFEALVTR;EPSPKAKR;FNIQDFFR;GYGSLEIQGSDPSGWEDCSFDNR;KETIRGVYSVIDQLSR;LQHYFNQHIFK;NQHDTFDIAWNGRTGIR;RIILLQRWFR;SKPALPK;SLGGISPSEDRR;TTTCVELIVVEQMNKYKAR;VFLDEYMNEFKTSDCTATK;WKAYRESK	16	8.6	0.9915	-36.648	11.294	10.0264	9.91293	14.0773	12.2629	14.0655	15.7138	15.6244	0
B2RUY7	B2RUY7	VWC2L_HUMAN	von Willebrand factor C domain-containing protein 2-like (VWC2-like protein) (Brorin-like)	VWC2L	Homo sapiens (Human)	negative regulation of BMP signaling pathway [GO:0030514]; positive regulation of neuron differentiation [GO:0045666]	AMPA glutamate receptor complex [GO:0032281]; extracellular space [GO:0005615]; synapse [GO:0045202]		NFCEYHGKNYK;NYKILEEFKPSPCEWCR	2	11.3	1.0019	-11.881	0	0	0	0	0	0	12.1134	0	0
B2RV13	B2RV13	CF97D_HUMAN	Sperm axonemal maintenance protein CFAP97D1 (CFAP97 domain-containing protein 1)	CFAP97D1 C17orf105	Homo sapiens (Human)	sperm axoneme assembly [GO:0007288]			ASEIDWQNSR	1	6.1	1.0344	-0.91477	0	0	12.3419	0	0	0	0	0	10.107
B2RXF0	B2RXF0	T229A_HUMAN	Transmembrane protein 229A	TMEM229A	Homo sapiens (Human)		membrane [GO:0016020]		LRYGRQR;RQQQQQQQQQQQQR;SPDLRMLGFSSPYR	3	9.2	1.0082	-3.1066	9.94835	0	0	0	0	11.8911	0	10.9186	0
B2RXF5	B2RXF5	ZBT42_HUMAN	Zinc finger and BTB domain-containing protein 42	ZBTB42	Homo sapiens (Human)	muscle organ development [GO:0007517]; negative regulation of transcription by RNA polymerase II [GO:0000122]; regulation of transcription by RNA polymerase II [GO:0006357]	cytoplasm [GO:0005737]; nucleoplasm [GO:0005654]; nucleus [GO:0005634]; plasma membrane [GO:0005886]	DNA binding [GO:0003677]; DNA-binding transcription factor activity, RNA polymerase II-specific [GO:0000981]; metal ion binding [GO:0046872]	LPPFGVK	1	1.7	1.0041	-11.748	7.47873	0	0	0	8.44083	0	7.04461	7.0864	0
B3EWF7	B3EWF7	EP2A2_HUMAN	Laforin, isoform 9	EPM2A	Homo sapiens (Human)	negative regulation of TOR signaling [GO:0032007]; positive regulation of macroautophagy [GO:0016239]	nucleus [GO:0005634]		GGGAGGR;LRLPTDSLDPYSAPGR	2	6.7	1.0335	-0.92464	0	0	0	0	12.6905	0	0	0	0
B3EWG6	B3EWG6	FM25G_HUMAN	Protein FAM25G	FAM25G	Homo sapiens (Human)				EVVGHAKETGEK	1	13.5	1.011	-2.7326	8.29503	0	0	0	0	0	0	0	0
B3KS81	B3KS81	SRRM5_HUMAN	Serine/arginine repetitive matrix protein 5	SRRM5 ZNF576	Homo sapiens (Human)				ARDHSRSR;ASDVRCHQR;ESDPSQSTVPRSPDWK;NSVMSPSSSKSTK;RAPSNRPSSRSR;SRSPYKAR;SSSSSSK;TSKASKASDVR;VRSHSWKR	9	13.3	0.98838	-28.623	15.8509	10.8347	16.2542	10.0448	7.84568	0	16.3508	0	0
B3KU38	B3KU38	IQIP1_HUMAN	IQCJ-SCHIP1 readthrough transcript protein	IQCJ-SCHIP1	Homo sapiens (Human)	negative regulation of cytoskeleton organization [GO:0051494]; positive regulation of hippo signaling [GO:0035332]	axon initial segment [GO:0043194]; cell junction [GO:0030054]; cytoplasm [GO:0005737]; plasma membrane [GO:0005886]		EDGMDLGSDAGSSSSSSR;LSSSVSMNTFSDSSTPDYR;MRLEELKR;QSSSYSDRDTTEEESESLDDMDFLTR;SGGGGGR;VTPCSECK	6	15.3	1.0072	-5.353	0	0	0	12.3327	11.0931	0	0	0	7.43538
B4DH59	B4DH59	NBPFP_HUMAN	NBPF family member NBPF26 (Neuroblastoma breakpoint family member 26)	NBPF26	Homo sapiens (Human)		cytoplasm [GO:0005737]		DQEEEEDQGPPCPR;EKCFLTQLAGFLANQQNKYK;KEDHEATGPRLSR;QAEELRQYKVLVHAQER;QQFRNLK;QQLRNLK;QYKVLVHSQERELTQLK;SMLRNERQFK;VLVHAQERELTQLREK;YKYEECK	10	8.3	0.99126	-36.81	0	10.3691	10.4658	0	8.74339	6.54703	8.61416	0	16.7165
B4DS77	B4DS77	SHSA9_HUMAN	Protein shisa-9	SHISA9	Homo sapiens (Human)	regulation of short-term neuronal synaptic plasticity [GO:0048172]	AMPA glutamate receptor complex [GO:0032281]; dendritic spine membrane [GO:0032591]; glutamatergic synapse [GO:0098978]; ionotropic glutamate receptor complex [GO:0008328]; postsynaptic density [GO:0014069]; postsynaptic density membrane [GO:0098839]; postsynaptic membrane [GO:0045211]; synapse [GO:0045202]	PDZ domain binding [GO:0030165]	ADKVNDDFYTKR;SRTNKMPPHPLAYTSTTNFK	2	7.5	1.0074	-5.6352	0	0	0	8.95321	0	0	0	12.1344	0
B4DU55	B4DU55	ZN879_HUMAN	Zinc finger protein 879	ZNF879	Homo sapiens (Human)	regulation of transcription by RNA polymerase II [GO:0006357]	nucleus [GO:0005634]	DNA-binding transcription factor activity, RNA polymerase II-specific [GO:0000981]; metal ion binding [GO:0046872]; RNA polymerase II cis-regulatory region sequence-specific DNA binding [GO:0000978]	HQRIHTGEK;IFLHSSSLSKHQR;QSSSLMTHMR	3	11.5	1.0229	-1.4538	11.863	0	11.3124	0	0	0	0	0	0
B4DX44	B4DX44	ZN736_HUMAN	Zinc finger protein 736	ZNF736	Homo sapiens (Human)	regulation of DNA-templated transcription [GO:0006355]	nucleus [GO:0005634]	DNA-binding transcription factor activity, RNA polymerase II-specific [GO:0000981]; metal ion binding [GO:0046872]; RNA polymerase II cis-regulatory region sequence-specific DNA binding [GO:0000978]	AFKWFSALSKHK;CEECNKAYRWFSDLAK;CHKCEECGKDCR;FSNLTEHKR;TCQCNKCGR	5	13.6	0.99331	-14.721	7.11853	7.22882	13.3283	0	0	6.94848	7.9965	0	10.8082
B4DXR9	B4DXR9	ZN732_HUMAN	Zinc finger protein 732	ZNF732	Homo sapiens (Human)	regulation of DNA-templated transcription [GO:0006355]	nucleus [GO:0005634]	DNA-binding transcription factor activity, RNA polymerase II-specific [GO:0000981]; metal ion binding [GO:0046872]; RNA polymerase II cis-regulatory region sequence-specific DNA binding [GO:0000978]	CEQCGKAFR;HNRIHTGEKPYTCEECGKAFSR;LYKCQECGKVFNR;RSRVLNK;SSTLTKHK	5	10.1	0.98826	-28.569	10.8726	0	0	0	0	0	0	7.80355	8.67179
B4DYI2	B4DYI2	S31C2_HUMAN	Putative spermatogenesis-associated protein 31C2 (Protein FAM75C2)	SPATA31C2 FAM75C2	Homo sapiens (Human)	cell differentiation [GO:0030154]; spermatogenesis [GO:0007283]	membrane [GO:0016020]		ACRECPR;HRWGLPLRVLKPIQCFQLEK;LGQTNEGLIPVSVR;QQFQAPVCGFPCNHR;TSNLAAPK;TWCVFNSSVQQDHLSRQR	6	7.2	1.0091	-3.7518	0	0	0	0	0	0	7.41066	0	0
B4E2M5	B4E2M5	ANR66_HUMAN	Ankyrin repeat domain-containing protein 66	ANKRD66	Homo sapiens (Human)				GPTRPSNTKGRR	1	6.1	1.01	-2.9281	0	0	0	0	0	0	13.0073	0	0
B5MCN3	B5MCN3	S14L6_HUMAN	Putative SEC14-like protein 6	SEC14L6	Homo sapiens (Human)		cytoplasm [GO:0005737]		GLLLSASKQELLR	1	3.3	0.92138	-0.28143	0	0	11.0745	0	0	0	12.3291	0	0
B5MCY1	B5MCY1	TDR15_HUMAN	Tudor domain-containing protein 15	TDRD15	Homo sapiens (Human)				EVDIVFVDYGYQKR;FYCQLIK;FYRAVITEINGYK;GIKIVPGAAHILENR;HCDQACCMEK;IFFRDFLSKPDLVFQFREYHSETK;QALLGQVVYAHIDWFNK;RHCDQACCMEK;SPFLSMESIEKGLECLAK;VAGPQIASACGNLFELPPR;VSGEWQRGR;VVSQSFIR;WKACSKLQK	13	8.5	0.99342	-25.068	19.7623	19.242	19.3892	20.0107	19.6106	19.1492	19.8839	18.1955	18.1131
B6SEH9	B6SEH9	ERVV2_HUMAN	Endogenous retrovirus group V member 2 Env polyprotein (HERV-V_19q13.41 provirus ancestral Env polyprotein 2)	ERVV-2 ENVV2	Homo sapiens (Human)		membrane [GO:0016020]		ETMEEFSL;WFDSHIPR	2	3	1.0157	-1.8583	0	0	0	0	11.2496	0	10.2167	0	0
B7U540	B7U540	KCJ18_HUMAN	Inward rectifier potassium channel 18 (Inward rectifier K(+) channel Kir2.6) (Potassium channel, inwardly rectifying subfamily J member 18)	KCNJ18	Homo sapiens (Human)	potassium ion import across plasma membrane [GO:1990573]; regulation of monoatomic ion transmembrane transport [GO:0034765]	monoatomic ion channel complex [GO:0034702]; plasma membrane [GO:0005886]	inward rectifier potassium channel activity [GO:0005242]	KNGQCNIAFANMDEK	1	3.5	1.0706	-0.80322	0	0	0	0	0	13.1311	0	0	0
B7Z1M9	B7Z1M9	C2D4D_HUMAN	C2 calcium-dependent domain-containing protein 4D	C2CD4D FAM148D	Homo sapiens (Human)				ESVLRLGPR;RHVAGRGLPATCSLPHLAGR	2	8.2	1.0264	-1.2451	0	0	12.297	0	0	0	0	0	0
B7Z6K7	B7Z6K7	ZN814_HUMAN	Zinc finger protein 814	ZNF814	Homo sapiens (Human)	regulation of transcription by RNA polymerase II [GO:0006357]	nucleus [GO:0005634]	DNA-binding transcription activator activity, RNA polymerase II-specific [GO:0001228]; metal ion binding [GO:0046872]; RNA polymerase II cis-regulatory region sequence-specific DNA binding [GO:0000978]	CGECGKCFSHKGNLILHQHGHTGERPYVCR;GSVEEALFAKR;GTLILHQRVHPRER;SHQRVHAGERPFK	4	8	0.99077	-26.394	0	0	0	14.304	0	9.772	9.94642	0	0
B7ZAP0	B7ZAP0	RBG10_HUMAN	Rab GTPase-activating protein 1-like, isoform 10	RABGAP1L HHL KIAA0471	Homo sapiens (Human)				CKIQELEHQR;DSLKKQLR	2	7.1	1.0227	-1.3284	0	0	14.9083	0	0	0	0	12.9304	0
B7ZBB8	B7ZBB8	PP13G_HUMAN	Protein phosphatase 1 regulatory subunit 3G	PPP1R3G	Homo sapiens (Human)	glucose homeostasis [GO:0042593]; glycogen biosynthetic process [GO:0005978]; positive regulation of glycogen biosynthetic process [GO:0045725]; regulation of glycogen biosynthetic process [GO:0005979]	protein phosphatase type 1 complex [GO:0000164]	glycogen binding [GO:2001069]; protein phosphatase 1 binding [GO:0008157]	EEAAPQEQEELLECRR;VCLERVQCSTASGAEVK	2	9.2	1.0152	-1.8075	12.1146	0	0	0	10.1718	11.6818	13.1008	0	0
B7ZC32	B7ZC32	KIF28_HUMAN	Kinesin-like protein KIF28P (Kinesin-like protein 6)	KIF28P KLP6	Homo sapiens (Human)	cytoskeleton-dependent intracellular transport [GO:0030705]; microtubule-based movement [GO:0007018]; mitochondrion organization [GO:0007005]; organelle transport along microtubule [GO:0072384]	kinesin complex [GO:0005871]; microtubule [GO:0005874]; mitochondrial membrane [GO:0031966]	ATP binding [GO:0005524]; ATP hydrolysis activity [GO:0016887]; microtubule binding [GO:0008017]; microtubule motor activity [GO:0003777]	DLTKQSSINLVDLARSER;LEQETEPLR;LLKLEQETEPLR;RHQPPEVDQMLRPFIHQR;SHLVITIQFK	5	6	1.0037	-10.768	12.0325	11.4171	0	9.69638	9.10211	13.4459	14.011	14.3452	13.7333
B8ZZ34	B8ZZ34	SHSA8_HUMAN	Protein shisa-8 (Shisa family member 8)	SHISA8 C22orf17	Homo sapiens (Human)	regulation of short-term neuronal synaptic plasticity [GO:0048172]	AMPA glutamate receptor complex [GO:0032281]; dendritic spine membrane [GO:0032591]; postsynaptic density [GO:0014069]; postsynaptic membrane [GO:0045211]		AGARGLLGGRRPPGLR;RTVTRALTELLK	2	7.1	1.0086	-2.1387	0	0	0	0	0	9.85114	0	0	14.2594
B9A014	B9A014	F243A_HUMAN	Uncharacterized protein C21orf140 (Protein FAM243A)	C21orf140 FAM243A	Homo sapiens (Human)				KQCLQYLK	1	3.2	1.068	-0.82037	0	0	0	0	0	0	0	0	12.984
B9A064	B9A064	IGLL5_HUMAN	Immunoglobulin lambda-like polypeptide 5 (G lambda-1) (Germline immunoglobulin lambda 1)	IGLL5	Homo sapiens (Human)	immunoglobulin mediated immune response [GO:0016064]	extracellular exosome [GO:0070062]; IgG immunoglobulin complex [GO:0071735]	antigen binding [GO:0003823]	AGVETTKPSK;ANPTVTLFPPSSEELQANK;QSNNKYAASSYLSLTPEQWK;SSLRSLWGR;SYSCQVTHEGSTVEK;VTVLGQPK;YAASSYLSLTPEQWK	7	37.9	1.0129	-3.55	15.6747	12.2303	15.3457	17.0065	16.9044	16.8573	16.5226	17.4372	16.8699
C0HLV8	C0HLV8	MP31_HUMAN	PTEN upstream open reading frame MP31 (Micropeptide 31) (Mitochondrial lactate dehydrogenase regulator)	MLDHR MP31	Homo sapiens (Human)	negative regulation of oxidative phosphorylation [GO:0090324]	mitochondrion [GO:0005739]	enzyme inhibitor activity [GO:0004857]	MWRDSLCAAAGYALGAGTR	1	61.3	1.0323	-0.94107	0	0	0	0	0	0	0	13.5494	0
C0HLZ6	C0HLZ6	HAS3P_HUMAN	HOXB-AS3 peptide	HOXB-AS3	Homo sapiens (Human)	mRNA processing [GO:0006397]; negative regulation of pre-miRNA processing [GO:2000632]; protein stabilization [GO:0050821]; regulation of RNA splicing [GO:0043484]; RNA splicing [GO:0008380]			DAATPAW;RFQAAGGGAESGK	2	37.7	1.0639	-0.85333	9.90692	0	0	0	0	0	0	0	10.3467
C9J069	C9J069	AJM1_HUMAN	Apical junction component 1 homolog	AJM1 C9orf172	Homo sapiens (Human)	cell-cell junction organization [GO:0045216]	adherens junction [GO:0005912]; apical junction complex [GO:0043296]; apical plasma membrane [GO:0016324]; cilium [GO:0005929]; plasma membrane [GO:0005886]		HVLQFCR;RTGRPFMCMIMAASEPR;SVARPAEPAPFNKR;TETMFNACLYFK	4	5.1	1.0084	-4.8411	8.57716	5.09305	10.6325	0	11.5924	16.861	0	0	8.66146
C9J1S8	C9J1S8	TR49D_HUMAN	Tripartite motif-containing protein 49D (Tripartite motif-containing protein 49-like protein) (Tripartite motif-containing protein 49D1) (Tripartite motif-containing protein 49D2)	TRIM49D1 TRIM49L TRIM49L1; TRIM49D2 TRIM49D2P	Homo sapiens (Human)	innate immune response [GO:0045087]; protein ubiquitination [GO:0016567]; regulation of gene expression [GO:0010468]	cytoplasm [GO:0005737]	ubiquitin protein ligase activity [GO:0061630]; zinc ion binding [GO:0008270]	KMQSLWEKVCENQR	1	3.1	0.94862	-0.25763	0	0	0	0	0	0	7.7486	0	0
C9J302	C9J302	CD051_HUMAN	Uncharacterized protein C4orf51	C4orf51	Homo sapiens (Human)				CDSESKVCSSEDSEADR;KQLDKSMCSQFSFR	2	15.3	1.0284	-1.647	7.27165	0	0	0	0	0	0	7.17722	0
C9J6K1	C9J6K1	CS081_HUMAN	Putative uncharacterized protein C19orf81	C19orf81	Homo sapiens (Human)				RMLEALGAEPNEEA	1	7.1	1.0674	-0.43815	0	0	0	13.0035	0	0	0	0	0
C9J798	C9J798	RAS4B_HUMAN	Ras GTPase-activating protein 4B	RASA4B	Homo sapiens (Human)	cellular response to calcium ion [GO:0071277]; intracellular signal transduction [GO:0035556]; negative regulation of Ras protein signal transduction [GO:0046580]	cytosol [GO:0005829]; plasma membrane [GO:0005886]	GTPase activator activity [GO:0005096]; metal ion binding [GO:0046872]; phospholipid binding [GO:0005543]	CSVLEARDLAPK;SVESFLK;TRETSIVK	3	3.4	0.99597	-13.189	0	0	13.4049	13.7491	0	14.3061	0	0	10.624
C9J7I0	C9J7I0	UMAD1_HUMAN	UBAP1-MVB12-associated (UMA)-domain containing protein 1 (RPA3 antisense RNA 1) (RPA3 opposite strand)	UMAD1 RPA3-AS1 RPA3OS	Homo sapiens (Human)				KPSVPETEADGFVLLGDTTDEQRMTAR	1	19.7	1.0014	-11.918	0	0	0	0	0	0	5.78241	0	0
C9JBD0	C9JBD0	KRBX1_HUMAN	KRAB domain-containing protein 1	KRBOX1	Homo sapiens (Human)	regulation of DNA-templated transcription [GO:0006355]			ESCFTQPQGVLSRNDWR	1	13.3	1.0318	-0.94836	0	0	0	0	0	0	0	16.0165	0
C9JG80	C9JG80	NPIB4_HUMAN	Nuclear pore complex-interacting protein family member B4	NPIPB4	Homo sapiens (Human)		membrane [GO:0016020]		AEDYHKCKIPPSAR;GNKIVLK;HLPSVCGERLR;KALCNWVR;KALCNWVRMAAAEHR;QEGLRSICMHTK;RRAEDYHK;VGDVEPSRKPKR;VVITLWIVYLWVSLLK	9	9.9	0.99478	-18.217	12.0257	0	0	19.5994	11.0776	15.2968	0	0	13.357
C9JH25	C9JH25	PRRT4_HUMAN	Proline-rich transmembrane protein 4	PRRT4	Homo sapiens (Human)		membrane [GO:0016020]		GATPLPQGR;RSGPSDGPTAPYQPR	2	2.7	1.0281	-1.2876	0	0	0	0	0	14.1899	0	0	0
C9JJ37	C9JJ37	BTBDJ_HUMAN	BTB/POZ domain-containing protein 19	BTBD19	Homo sapiens (Human)				GTLPREHHR	1	3.1	1.0349	-0.87802	0	0	13.0843	14.6231	0	0	0	0	0
C9JJH3	C9JJH3	U17LA_HUMAN	Ubiquitin carboxyl-terminal hydrolase 17-like protein 10 (EC 3.4.19.12)	USP17L10	Homo sapiens (Human)	protein deubiquitination [GO:0016579]; proteolysis [GO:0006508]; regulation of apoptotic process [GO:0042981]	cytosol [GO:0005829]; endoplasmic reticulum [GO:0005783]; nucleus [GO:0005634]	cysteine-type deubiquitinase activity [GO:0004843]	GKQEDAHEFLMFTVDAMR;HSESVSRGREPR;RFPDVTGNKIAK;RVEGTVPPDVLVIHQSK	4	11.1	0.99418	-24.743	0	14.5944	14.5282	0	17.6934	0	15.0879	15.1249	0
C9JL84	C9JL84	HHLA1_HUMAN	HERV-H LTR-associating protein 1	HHLA1	Homo sapiens (Human)		extracellular region [GO:0005576]		GMTFLPTTVSGLREEER	1	3.2	1.0234	-1.3985	0	0	0	0	0	0	0	12.336	0
C9JLR9	C9JLR9	ZFTA_HUMAN	Zinc finger translocation-associated protein (ZFTA)	ZFTA C11orf95	Homo sapiens (Human)	negative regulation of DNA-templated transcription [GO:0045892]	nucleus [GO:0005634]		WRGEYLMDYDGSRR;YSDHCEAR;YYHDHWR	3	4.3	1.0122	-1.8917	10.3519	0	0	0	0	12.5933	0	0	0
C9JLW8	C9JLW8	MCRI1_HUMAN	Mapk-regulated corepressor-interacting protein 1 (Granulin-2) (Protein FAM195B)	MCRIP1 FAM195B GRAN2	Homo sapiens (Human)	regulation of epithelial to mesenchymal transition [GO:0010717]	cytoplasm [GO:0005737]; cytoplasmic stress granule [GO:0010494]; nucleus [GO:0005634]		FIYEAWQGVER;SPPSSSEIFTPAHEENVR	2	29.9	1.009	-4.5921	0	10.5155	0	0	0	0	0	0	5.63131
C9JN71	C9JN71	ZN878_HUMAN	Zinc finger protein 878	ZNF878	Homo sapiens (Human)	regulation of transcription by RNA polymerase II [GO:0006357]	nucleus [GO:0005634]	DNA-binding transcription factor activity, RNA polymerase II-specific [GO:0000981]; metal ion binding [GO:0046872]; RNA polymerase II transcription regulatory region sequence-specific DNA binding [GO:0000977]	QCGKALSYLVSFQTHMR;VHERKHTGEKPYECK	2	6	1.0081	-7.8364	0	0	0	0	0	0	0	0	10.5667
C9JQI7	C9JQI7	TM232_HUMAN	Transmembrane protein 232	TMEM232	Homo sapiens (Human)	cell projection organization [GO:0030030]; flagellated sperm motility [GO:0030317]; maintenance of protein complex location [GO:0098544]; spermatid cytoplasm removal during spermiation of flagellated sperm [GO:0160087]; spermatogenesis [GO:0007283]	membrane [GO:0016020]; outer dense fiber [GO:0001520]		EEKLHKQTKPYELPYR	1	2.4	1.0348	-1.0255	0	0	0	0	0	0	0	12.3849	0
C9JR72	C9JR72	KBTBD_HUMAN	Kelch repeat and BTB domain-containing protein 13	KBTBD13	Homo sapiens (Human)	actin filament organization [GO:0007015]; protein ubiquitination [GO:0016567]; regulation of the force of skeletal muscle contraction [GO:0014728]; relaxation of skeletal muscle [GO:0090076]	cytosol [GO:0005829]	actin filament binding [GO:0051015]	ELAAELALPEAR	1	2.6	1.0648	-0.85525	0	0	11.6971	0	0	0	0	0	0
C9JRZ8	C9JRZ8	AK1BF_HUMAN	Aldo-keto reductase family 1 member B15 (EC 1.1.1.-) (EC 1.1.1.300) (EC 1.1.1.54) (Estradiol 17-beta-dehydrogenase AKR1B15) (Farnesol dehydrogenase) (EC 1.1.1.216) (Testosterone 17beta-dehydrogenase) (EC 1.1.1.64)	AKR1B15	Homo sapiens (Human)	estrogen biosynthetic process [GO:0006703]	cytosol [GO:0005829]; mitochondrial matrix [GO:0005759]; mitochondrion [GO:0005739]	aldose reductase (NADPH) activity [GO:0004032]; all-trans-retinol dehydrogenase (NADP+) activity [GO:0052650]; allyl-alcohol dehydrogenase activity [GO:0047655]; estradiol 17-beta-dehydrogenase [NAD(P)+] activity [GO:0004303]; farnesol dehydrogenase activity [GO:0047886]; oxidoreductase activity, acting on the CH-OH group of donors, NAD or NADP as acceptor [GO:0016616]; testosterone 17-beta-dehyd…	EAVKVAIDAEYR;LSDEEMATILSFNRNWRAFDFK;YKPVTNQVECHPYLTQEK	3	16.5	1.0013	-12.056	0	0	0	0	0	0	0	0	11.0155
C9JSJ3	C9JSJ3	MEIOS_HUMAN	Meiosis initiator protein (Basic helix-loop-helix and HMG box domain-containing protein 1)	MEIOSIN BHMG1	Homo sapiens (Human)	activation of meiosis [GO:0090427]; cellular response to retinoic acid [GO:0071300]; meiotic cell cycle [GO:0051321]; oogenesis [GO:0048477]; regulation of transcription by RNA polymerase II [GO:0006357]; spermatogenesis [GO:0007283]	nucleus [GO:0005634]	DNA binding [GO:0003677]; protein dimerization activity [GO:0046983]	GSGTGGTTTPPR;LVAPSPDQKGSGTGGTTTPPR;QHNRIVK;QRKNHTSK;TQPHPRQKLVFYDSSEDVDK	5	8.8	0.99604	-22.649	10.5927	0	0	6.33951	0	0	11.1503	10.034	0
C9JTQ0	C9JTQ0	ANR63_HUMAN	Ankyrin repeat domain-containing protein 63	ANKRD63	Homo sapiens (Human)				VHLARFVLDALDR	1	3.4	1.0332	-0.89777	14.7859	0	0	0	0	0	0	0	0
C9JXX5	C9JXX5	FREY_HUMAN	Protein Frey 1 (Frey regulator of sperm-oocyte fusion 1) (FREY1)	FREY1 C11orf94 FREY	Homo sapiens (Human)	fusion of sperm to egg plasma membrane involved in single fertilization [GO:0007342]; maintenance of protein localization in endoplasmic reticulum [GO:0035437]; protein-containing complex assembly [GO:0065003]; sperm-egg recognition [GO:0035036]	endoplasmic reticulum membrane [GO:0005789]	protein-macromolecule adaptor activity [GO:0030674]	GPRPLLSRAQQR	1	12.2	1.0747	-0.76912	0	0	0	0	12.7745	11.9963	0	0	0
D6REC4	D6REC4	CFA99_HUMAN	Cilia- and flagella-associated protein 99	CFAP99	Homo sapiens (Human)		motile cilium [GO:0031514]		LQFPPRIR;MQAKDREEQLAASECR;QRVEQQK;QRVEQQKEQMAK;SRQAALLHVSAPR;TKAKVTEPK	6	9	0.99743	-12.411	13.4779	13.2948	0	0	9.92878	0	12.7193	15.5312	0
D6RGH6	D6RGH6	MCIN_HUMAN	Multicilin (Multiciliate differentiation and DNA synthesis-associated cell cycle protein) (McIdas protein) (Protein Idas)	MCIDAS IDAS MCI MCIN	Homo sapiens (Human)	centriole assembly [GO:0098534]; cilium assembly [GO:0060271]; motile cilium assembly [GO:0044458]; multi-ciliated epithelial cell differentiation [GO:1903251]; negative regulation of cell cycle [GO:0045786]; negative regulation of DNA replication [GO:0008156]; positive regulation of transcription by RNA polymerase II [GO:0045944]; regulation of cilium assembly [GO:1902017]; regulation of DNA-tem…	nuclear body [GO:0016604]; nucleus [GO:0005634]	identical protein binding [GO:0042802]	MQACGGGAAGR;QACGGGAAGR	2	2.9	1.0145	-1.8215	0	11.242	0	12.3213	0	0	0	0	0
D6RGX4	D6RGX4	F90AP_HUMAN	Putative protein FAM90A26	FAM90A26 FAM90A26P	Homo sapiens (Human)				APVGPRAPPPDEEDPR;KALLHIFSGKPPEKPLPNRK	2	7.8	1.0078	-4.7008	0	6.49667	0	0	0	0	0	0	0
D6RIA3	D6RIA3	CD054_HUMAN	Uncharacterized protein C4orf54 (Familial obliterative portal venopathy)	C4orf54 FOPV	Homo sapiens (Human)				AGVVLRGAPIER;EHEFKMER;GDNLEKVPHFQVRDIR;GEVMDTSHHLSGTSK;NLTSRAFR;SMEELYSFNR;TGGVAGK	7	4.2	1.0026	-11.571	16.5043	16.6677	16.5703	15.0226	17.0845	16.6513	17.1087	17.0265	17.1884
E2RYF7	E2RYF7	PBMU2_HUMAN	Protein PBMUCL2 (HLA complex group 22) (Panbronchiolitis-related mucin-like protein 2)	HCG22 G2 PBMUCL2	Homo sapiens (Human)		extracellular region [GO:0005576]		PRYVPLLLLLLLLRCSER;YVPLLLLLLLLR	2	7.2	1.0242	-1.3245	0	0	0	6.04264	0	7.41979	7.36282	7.71589	0
E5RG02	E5RG02	PRS46_HUMAN	Putative serine protease 46 (EC 3.4.21.-) (Serine protease 46 pseudogene)	PRSS46P PRSS46	Homo sapiens (Human)	proteolysis [GO:0006508]		serine-type endopeptidase activity [GO:0004252]	LDYQPSIEGPWLRACGQTNVSCR	1	13.2	1.0785	-0.70009	0	0	14.5606	0	0	0	0	0	0
E5RJM6	E5RJM6	ANR65_HUMAN	Ankyrin repeat domain-containing protein 65	ANKRD65	Homo sapiens (Human)				DSQRPEPREEEEEEQELR;KTPLHLAAERGHGPTVGLLLSR;LLLQRGAPVGAVDR	3	13.5	1.0022	-11.608	8.18309	8.33485	0	7.59976	0	0	0	0	0
E5RQL4	E5RQL4	FONG_HUMAN	Formiminotransferase N-terminal subdomain-containing protein (Formiminotransferase-cyclodeaminase N-terminal-like protein)	FTCDNL1 FONG	Homo sapiens (Human)		intracellular membrane-bounded organelle [GO:0043231]	folic acid binding [GO:0005542]; transferase activity [GO:0016740]	KQLGWFTR	1	5.4	1.0757	-0.73481	0	0	15.3841	0	0	15.9315	0	16.8434	0
E7ERA6	E7ERA6	RN223_HUMAN	RING finger protein 223	RNF223	Homo sapiens (Human)	protein ubiquitination [GO:0016567]	membrane [GO:0016020]	metal ion binding [GO:0046872]; ubiquitin protein ligase activity [GO:0061630]	LCCQPLPTTPGR;MPAHLRR;SSSIASMPR	3	11.2	0.99438	-13.447	0	0	12.0256	0	0	0	12.889	0	0
E7ETH6	E7ETH6	Z587B_HUMAN	Zinc finger protein 587B	ZNF587B	Homo sapiens (Human)	regulation of transcription by RNA polymerase II [GO:0006357]	nucleus [GO:0005634]	DNA-binding transcription factor activity, RNA polymerase II-specific [GO:0000981]; metal ion binding [GO:0046872]; RNA polymerase II transcription regulatory region sequence-specific DNA binding [GO:0000977]	SNSKTECVSPFQCGGAHYSHGDSMK;TPVTGVSPKK	2	8.7	1.0044	-10.703	0	4.74039	0	0	19.5241	0	0	0	0
E7EW31	E7EW31	PROB1_HUMAN	Proline-rich basic protein 1	PROB1 C5orf65	Homo sapiens (Human)		nucleoplasm [GO:0005654]		EAPDRTVQRAR;GAGAQPRLSVSAQNSRQR;QTPNGAVRGPRCPSPQNLSPWDR;SRPLRVR	4	5.8	1.0121	-3.4739	0	0	0	12.8281	0	0	14.1124	0	13.3392
E9PAV3	E9PAV3	NACAM_HUMAN	Nascent polypeptide-associated complex subunit alpha, muscle-specific form (Alpha-NAC, muscle-specific form) (skNAC)	NACA	Homo sapiens (Human)	protein targeting to membrane [GO:0006612]	cytoplasm [GO:0005737]; nascent polypeptide-associated complex [GO:0005854]; nucleus [GO:0005634]	DNA binding [GO:0003677]; unfolded protein binding [GO:0051082]	EVLVAPAPESTPIITAPTR;GPATPAPK;KAPATPVTR;QVATSSSPKK;SVIPPLPSR	5	3	0.99345	-15.88	0	10.4314	0	7.81756	15.5931	0	0	13.356	10.2962
E9PJ23	E9PJ23	NPIB6_HUMAN	Nuclear pore complex-interacting protein family member B6	NPIPB6	Homo sapiens (Human)				AEDYHKCKIPPSAR;RRAEDYHK;VDEVEQSPKPKRR;YTFNILFCTSCLCVSFLK	4	11.1	1.0014	-12.036	0	0	13.6078	0	0	0	0	0	0
E9PRG8	E9PRG8	CK098_HUMAN	Uncharacterized protein C11orf98	C11orf98	Homo sapiens (Human)				ASSARANITLSGK	1	10.6	0.9386	-0.25118	0	0	0	0	0	0	0	0	8.7238
F2Z333	F2Z333	FND10_HUMAN	Fibronectin type III domain-containing protein 10	FNDC10 C1orf233	Homo sapiens (Human)		membrane [GO:0016020]		FPCERVLLGASCR;LAPAAAR	2	8.8	1.0019	-12.001	5.53475	7.34136	0	0	0	0	0	0	0
F5GYI3	F5GYI3	UBA1L_HUMAN	Ubiquitin-associated protein 1-like (UBAP-1L)	UBAP1L	Homo sapiens (Human)	ubiquitin-dependent protein catabolic process via the multivesicular body sorting pathway [GO:0043162]	ESCRT I complex [GO:0000813]	ubiquitin binding [GO:0043130]	DPEAGHQERPEEEGEDEAEASSGSEEEPAPSSLQPGSPASPGPGR;MNALDGVPFK	2	14.4	0.99593	-21.571	0	0	0	9.92104	0	0	0	0	0
F5H094	F5H094	SO1BT_HUMAN	SLCO1B3-SLCO1B7 readthrough transcript protein (Liver specific transporter-3 transmembrane 12) (LST-3TM12) (Organic anion transporting polypeptide 1B3-1B7) (OATP1B3-1B7) (Solute carrier organic anion transporter family member 1B3-1B7) (SLCO1B3-SLCO1B7)	SLCO1B3-SLCO1B7	Homo sapiens (Human)	lipid transport [GO:0006869]; negative regulation of peptidase activity [GO:0010466]	plasma membrane [GO:0005886]; smooth endoplasmic reticulum membrane [GO:0030868]	serine-type endopeptidase inhibitor activity [GO:0004867]; transmembrane transporter activity [GO:0022857]	AFFGLKVALIFPVLVLLTVFIFVVRK;EPIVFYNCSCVEVIGLQNK;MDQHQHLNKTAESASSEK;TNDKRNQIANLTNR;VALIFPVLVLLTVFIFVVRKK;VSLFLHVLKTNDKR	6	12.7	0.99554	-23.277	0	8.31931	5.80372	0	0	0	12.5681	9.74339	0
F5H4A9	F5H4A9	CC080_HUMAN	Uncharacterized membrane protein C3orf80	C3orf80	Homo sapiens (Human)		membrane [GO:0016020]		CCDATNATAVR;LSGLLILLVLFAIGYFLQRIICPSPR	2	15	1.0032	-11.796	11.6107	0	0	0	0	7.35905	0	0	0
F5H4B4	F5H4B4	F227A_HUMAN	Protein FAM227A	FAM227A	Homo sapiens (Human)				AIWLDSFWWIFHERYQPNK;ECENMFPKK;EKTTSTPDCTPTYTDVISETLCSMKK;GSELRHARSSVIK;HLKELQDNFSR;QRKSQYSCK	6	15.3	0.99637	-22.535	12.8856	15.8794	0	0	14.4975	0	0	14.0478	0
G2XKQ0	G2XKQ0	SUMO5_HUMAN	Small ubiquitin-related modifier 5 (SUMO-5) (SUMO1 pseudogene 1) (Ubiquitin-like 2) (Ubiquitin-like 6)	SUMO1P1 SUMO5 UBL2 UBL6	Homo sapiens (Human)	PML body organization [GO:0030578]; protein sumoylation [GO:0016925]	nucleus [GO:0005634]	identical protein binding [GO:0042802]; protein tag activity [GO:0031386]; transcription factor binding [GO:0008134]; ubiquitin-like protein ligase binding [GO:0044389]	IKDEDIKLR;MSDLEAKPSTEHLGDK;VKMTTPLK	3	32.7	1.009	-2.8735	0	0	10.381	12.1523	0	0	0	0	0
H0YL14	H0YL14	TM250_HUMAN	Transmembrane protein 250 (Herpes virus UL25-binding protein)	TMEM250 C9orf69	Homo sapiens (Human)	cilium assembly [GO:0060271]; cytoskeleton-dependent cytokinesis [GO:0061640]; positive regulation of cell population proliferation [GO:0008284]; positive regulation of viral process [GO:0048524]; protein localization [GO:0008104]	cell division site [GO:0032153]; cytoplasm [GO:0005737]; membrane [GO:0016020]; microtubule cytoskeleton [GO:0015630]; nucleoplasm [GO:0005654]; nucleus [GO:0005634]; septin complex [GO:0031105]; septin ring [GO:0005940]	GTPase activity [GO:0003924]; molecular adaptor activity [GO:0060090]	TKYNNFDVYIKTR	1	9.4	1.0309	-0.90533	0	0	0	0	0	0	0	12.796	0
H0YM25	H0YM25	GG6LV_HUMAN	Golgin subfamily A member 6-like protein 22	GOLGA6L22	Homo sapiens (Human)				EQEEMWREEEKMHEQEK;FAGELEQALSAVTTQKK;IQEQEEKIREQEEK;IQEWEEK;IREQEEKIWEQEEK;MHEQEKIREQEEK;MWRQEEK;QEEKIHEQEK;QEEKIREQEEK;QEQEEMWRQEEK;QQEEKMQEH;RQEQEDKMWR	12	27.8	1.0268	-1.1843	0	0	0	0	0	0	10.6224	0	0
H3BPF8	H3BPF8	GOG8S_HUMAN	Golgin subfamily A member 8S	GOLGA8S	Homo sapiens (Human)	Golgi organization [GO:0007030]	cis-Golgi network [GO:0005801]; Golgi cis cisterna [GO:0000137]; Golgi cisterna membrane [GO:0032580]		ARTEWKLEQSMR;ARWQQRMR;EAMSSFMDHLEEK;KMSQEVCSLKK;SVLQLEQQVK	5	8.5	1.0108	-6.557	0	0	0	0	12.9311	0	12.7405	0	0
H3BS89	H3BS89	T178B_HUMAN	Transmembrane protein 178B	TMEM178B	Homo sapiens (Human)		membrane [GO:0016020]		RQLFAMSPADECSRQYNSTNMGLWR	1	8.5	1.0027	-10.081	0	0	0	0	0	0	7.5462	7.89178	0
H3BTG2	H3BTG2	TEX46_HUMAN	Testis-expressed protein 46	TEX46 C1orf234	Homo sapiens (Human)				HRNFPMK	1	5.8	0.99304	-15.203	0	0	0	0	0	6.74725	0	0	0
H3BV12	H3BV12	GOG8Q_HUMAN	Golgin subfamily A member 8Q	GOLGA8Q	Homo sapiens (Human)	Golgi organization [GO:0007030]	cis-Golgi network [GO:0005801]; Golgi cis cisterna [GO:0000137]; Golgi cisterna membrane [GO:0032580]		DLAVRLQHSLQCK;KLKEYWQK;MLQEICTLKKEK	3	5.2	1.0017	-11.954	0	0	0	0	15.1407	0	0	15.8738	0
H7BZ55	H7BZ55	CRCC2_HUMAN	Ciliary rootlet coiled-coil protein 2	CROCC2	Homo sapiens (Human)		centriole [GO:0005814]; centrosome [GO:0005813]		ELWAAQKLQQER;LETTEAQLR;LGDLLAQASAER;LKSEGVEQR;QEQLEGQAALLGREK;RSELEHSVDLEEALGR;RVEGALSSAR;VVSEQLQARLETTEAQLR;WPSPTPGGR	9	6.1	0.99479	-23.881	14.4184	14.2266	14.3628	10.337	14.5687	20.0304	16.5766	14.0955	16.5513
H7C350	H7C350	CC188_HUMAN	Coiled-coil domain-containing protein 188	CCDC188	Homo sapiens (Human)		membrane [GO:0016020]		RQNQELR	1	1.7	1.0576	-0.85529	0	0	0	0	11.6256	0	0	0	0
I1YAP6	I1YAP6	TRI77_HUMAN	Tripartite motif-containing protein 77	TRIM77 TRIM77P	Homo sapiens (Human)	innate immune response [GO:0045087]; protein ubiquitination [GO:0016567]; regulation of gene expression [GO:0010468]	cytoplasm [GO:0005737]	ubiquitin protein ligase activity [GO:0061630]; zinc ion binding [GO:0008270]	EISQQMYFK;ESVPCQLSSSAMLICRRHQEIK;LLFEDLR	3	8.4	1.0036	-10.892	0	0	0	7.60147	0	0	0	13.7279	12.3222
I3L0S3	I3L0S3	PYAS1_HUMAN	Putative uncharacterized protein PYCARD-AS1 (PYCARD antisense RNA 1) (PYCARD antisense gene protein 1) (PYCARD opposite strand protein)	PYCARD-AS1 C16orf98 PYCARDOS	Homo sapiens (Human)				GGTWTPR	1	3.4	1.028	-0.94628	0	0	0	0	0	0	0	11.2775	0
I6L899	I6L899	GOG8R_HUMAN	Golgin subfamily A member 8R	GOLGA8R	Homo sapiens (Human)	Golgi organization [GO:0007030]	cis-Golgi network [GO:0005801]; Golgi cis cisterna [GO:0000137]; Golgi cisterna membrane [GO:0032580]		DLAVRLQHSLQCK;KLKEYWQK;WHQRMSKMSQEICTLK	3	5.9	1.0731	-0.77322	0	0	0	5.8833	0	0	0	0	0
L0R6Q1	L0R6Q1	S35U4_HUMAN	SLC35A4 upstream open reading frame protein (SLC35A4 microprotein) (SLC35A4-MP)	SLC35A4	Homo sapiens (Human)	positive regulation of cellular respiration [GO:1901857]; positive regulation of translation in response to stress [GO:0032056]	mitochondrial inner membrane [GO:0005743]; mitochondrion [GO:0005739]		DLAFLKNQLESLQRR;TLRDYLQLLR	2	24.3	1.0265	-1.2541	14.9584	0	12.4017	0	0	0	0	16.0331	0
M0R2J8	M0R2J8	DCDC1_HUMAN	Doublecortin domain-containing protein 1 (Doublecortin domain-containing 5 protein)	DCDC1 DCDC5 KIAA1493	Homo sapiens (Human)	cell division [GO:0051301]; intracellular signal transduction [GO:0035556]; regulation of mitotic cytokinesis [GO:1902412]	cytoplasm [GO:0005737]; Flemming body [GO:0090543]; microtubule [GO:0005874]; midbody [GO:0030496]; mitotic spindle [GO:0072686]	carbohydrate binding [GO:0030246]; microtubule binding [GO:0008017]	ITEKVILSMTAK;KYYKQLNLVMNEQK;LHKHCHQQFEYR;MNLNLPAR;QLNLVMNEQK;RLYNEKGK;SDGSHQRWIHQEDSR;SNSKNNSCSISASKR;TTDDYLQSQFGPNR;TTEPYAPVRLR;VENPLWNK;VKNRLFAK;VLDTCTIRMNLNLPARYFYDLYGR	13	7.9	0.99037	-37.832	14.2992	0	13.5109	10.1102	15.5382	0	15.7844	15.1783	15.4761
M5A8F1	M5A8F1	SUPYN_HUMAN	Suppressyn (Endogenous retrovirus group 48 member 1) (NDUFV3 antisense RNA 1) (endogenous retrovirus group Fb member 1)	ERVH48-1 C21orf105 HERV-Fb1 NDUFV3-AS1	Homo sapiens (Human)	syncytium formation [GO:0006949]	extracellular space [GO:0005615]		ECYQSLHYR;HFHSFIQK;SYYKVKNLGVCGSR	3	19.4	0.99726	-12.747	0	0	0	0	12.1055	12.6457	0	0	0
O00110	O00110	OVOL3_HUMAN	Putative transcription factor ovo-like protein 3	OVOL3	Homo sapiens (Human)	epidermal cell differentiation [GO:0009913]; regulation of transcription by RNA polymerase II [GO:0006357]	chromatin [GO:0000785]; nucleus [GO:0005634]	DNA-binding transcription factor activity, RNA polymerase II-specific [GO:0000981]; metal ion binding [GO:0046872]; RNA polymerase II cis-regulatory region sequence-specific DNA binding [GO:0000978]	CHSPVRR	1	3.7	1.0581	-0.85529	0	0	0	0	0	0	0	0	11.6052
O00115	O00115	DNS2A_HUMAN	Deoxyribonuclease-2-alpha (EC 3.1.22.1) (Acid DNase) (Deoxyribonuclease II alpha) (DNase II alpha) (Lysosomal DNase II) (R31240_2)	DNASE2 DNASE2A DNL2	Homo sapiens (Human)	apoptotic DNA fragmentation [GO:0006309]; DNA metabolic process [GO:0006259]; enucleate erythrocyte differentiation [GO:0043353]; regulation of immune response [GO:0050776]	extracellular exosome [GO:0070062]; lysosome [GO:0005764]	deoxyribonuclease II activity [GO:0004531]; DNA binding [GO:0003677]	WCVSPKGPWTCVGDMNR	1	4.7	1.0324	-0.94836	0	0	0	0	8.24987	0	0	0	0
O00116	O00116	ADAS_HUMAN	Alkyldihydroxyacetonephosphate synthase, peroxisomal (Alkyl-DHAP synthase) (EC 2.5.1.26) (Aging-associated gene 5 protein) (Alkylglycerone-phosphate synthase)	AGPS AAG5	Homo sapiens (Human)	ether lipid biosynthetic process [GO:0008611]; lipid biosynthetic process [GO:0008610]	cytosol [GO:0005829]; membrane [GO:0016020]; mitochondrion [GO:0005739]; peroxisomal matrix [GO:0005782]; peroxisomal membrane [GO:0005778]; peroxisome [GO:0005777]	alkylglycerone-phosphate synthase activity [GO:0008609]; FAD binding [GO:0071949]	CAPASIR;EALSTNECK;ETNISYSQEADDR;ITRECKEK;QVYDIAAKFGGLAAGEDNGQR;VFRAHGHCLHEIFLLR	6	11.2	0.98977	-42.275	0	0	10.4067	10.8801	0	0	0	0	7.4121
O00139	O00139	KIF2A_HUMAN	Kinesin-like protein KIF2A (Kinesin-2) (hK2)	KIF2A KIF2 KNS2	Homo sapiens (Human)	cell differentiation [GO:0030154]; cell division [GO:0051301]; microtubule cytoskeleton organization [GO:0000226]; microtubule depolymerization [GO:0007019]; microtubule-based movement [GO:0007018]; mitotic spindle assembly [GO:0090307]; mitotic spindle organization [GO:0007052]; nervous system development [GO:0007399]; regulation of cell migration [GO:0030334]	centriolar subdistal appendage [GO:0120103]; centriole [GO:0005814]; centrosome [GO:0005813]; cytoplasm [GO:0005737]; cytosol [GO:0005829]; kinesin complex [GO:0005871]; membrane [GO:0016020]; microtubule [GO:0005874]; nuclear body [GO:0016604]; nucleolus [GO:0005730]; nucleoplasm [GO:0005654]; spindle [GO:0005819]; spindle pole [GO:0000922]	ATP binding [GO:0005524]; ATP hydrolysis activity [GO:0016887]; cytoskeletal motor activity [GO:0003774]; microtubule binding [GO:0008017]; microtubule motor activity [GO:0003777]	LELQVYATFFEIYSGKVFDLLNRK;TKLRVLEDGK	2	4.8	1.0126	-2.6619	0	11.3717	0	0	0	0	0	11.1145	0
O00141	O00141	SGK1_HUMAN	Serine/threonine-protein kinase Sgk1 (EC 2.7.11.1) (Serum/glucocorticoid-regulated kinase 1)	SGK1 SGK	Homo sapiens (Human)	apoptotic process [GO:0006915]; cellular response to aldosterone [GO:1904045]; DNA damage response [GO:0006974]; intracellular signal transduction [GO:0035556]; long-term memory [GO:0007616]; neuron projection morphogenesis [GO:0048812]; positive regulation of transporter activity [GO:0032411]; protein phosphorylation [GO:0006468]; regulation of apoptotic process [GO:0042981]; regulation of blood…	cytoplasm [GO:0005737]; cytosol [GO:0005829]; endoplasmic reticulum membrane [GO:0005789]; mitochondrion [GO:0005739]; nuclear speck [GO:0016607]; nucleoplasm [GO:0005654]; nucleus [GO:0005634]; plasma membrane [GO:0005886]	ATP binding [GO:0005524]; calcium channel regulator activity [GO:0005246]; chloride channel regulator activity [GO:0017081]; histone H2AS1 kinase activity [GO:0044024]; potassium channel regulator activity [GO:0015459]; protein serine kinase activity [GO:0106310]; protein serine/threonine kinase activity [GO:0004674]; protein serine/threonine/tyrosine kinase activity [GO:0004712]; sodium channel …	EEKHIMSER;NTAEMYDNILNKPLQLKPNITNSAR	2	7.9	1.0019	-9.8499	0	0	0	0	13.2994	5.52042	13.0849	0	0
O00142	O00142	KITM_HUMAN	Thymidine kinase 2, mitochondrial (EC 2.7.1.21) (2'-deoxyuridine kinase TK2) (EC 2.7.1.74) (Deoxycytidine kinase TK2) (EC 2.7.1.-) (Mt-TK)	TK2	Homo sapiens (Human)	deoxycytidine metabolic process [GO:0046092]; DNA biosynthetic process [GO:0071897]; nucleobase-containing compound metabolic process [GO:0006139]; phosphorylation [GO:0016310]; pyrimidine nucleoside salvage [GO:0043097]; thymidine metabolic process [GO:0046104]	cytoplasm [GO:0005737]; mitochondrial matrix [GO:0005759]; mitochondrion [GO:0005739]	ATP binding [GO:0005524]; deoxycytidine kinase activity [GO:0004137]; deoxynucleoside kinase activity [GO:0019136]; nucleoside kinase activity [GO:0019206]; thymidine kinase activity [GO:0004797]	NVRGHNPLGLMYHDASR;RCREEEK;TNPETCYQR	3	12.5	1.0082	-2.7837	0	0	13.8646	0	0	13.3414	0	9.79863	0
O00148	O00148	DX39A_HUMAN	ATP-dependent RNA helicase DDX39A (EC 3.6.4.13) (DEAD box protein 39) (Nuclear RNA helicase URH49)	DDX39A DDX39	Homo sapiens (Human)	mRNA export from nucleus [GO:0006406]; mRNA splicing, via spliceosome [GO:0000398]; RNA export from nucleus [GO:0006405]	cytoplasm [GO:0005737]; membrane [GO:0016020]; nuclear speck [GO:0016607]; nucleoplasm [GO:0005654]; nucleus [GO:0005634]	ATP binding [GO:0005524]; ATP hydrolysis activity [GO:0016887]; identical protein binding [GO:0042802]; mRNA binding [GO:0003729]; RNA binding [GO:0003723]; RNA helicase activity [GO:0003724]	HFVLDECDKMLEQLDMR;YQQFKDFQRR	2	6.3	1.0327	-0.94836	8.00501	0	7.23045	0	7.36746	0	0	0	0
O00154	O00154	BACH_HUMAN	Cytosolic acyl coenzyme A thioester hydrolase (EC 3.1.2.2) (Acyl-CoA thioesterase 7) (Brain acyl-CoA hydrolase) (BACH) (hBACH) (CTE-IIa) (CTE-II) (Long chain acyl-CoA thioester hydrolase)	ACOT7 BACH	Homo sapiens (Human)	acyl-CoA metabolic process [GO:0006637]; coenzyme A biosynthetic process [GO:0015937]; fatty acid catabolic process [GO:0009062]; long-chain fatty-acyl-CoA catabolic process [GO:0036116]; medium-chain fatty acid biosynthetic process [GO:0051792]; medium-chain fatty-acyl-CoA catabolic process [GO:0036114]; palmitic acid biosynthetic process [GO:1900535]	cytoplasm [GO:0005737]; cytosol [GO:0005829]; extracellular exosome [GO:0070062]; mitochondrion [GO:0005739]; nucleoplasm [GO:0005654]	carboxylic ester hydrolase activity [GO:0052689]; fatty-acyl-CoA binding [GO:0000062]; long-chain fatty acyl-CoA binding [GO:0036042]; long-chain fatty acyl-CoA hydrolase activity [GO:0052816]; protein homodimerization activity [GO:0042803]	HCKTNIVTASVDAINFHDK;HCNSQNGER;LVAGQGCVGPRR;RGCCAPVQVVGPR;RLVAGQGCVGPRR;SLPVPQLVPETEDEKK;YEAQKLERMETK	7	21.3	0.98794	-29.521	0	7.00551	9.5323	0	0	8.70283	7.49793	0	11.082
O00159	O00159	MYO1C_HUMAN	Unconventional myosin-Ic (Myosin I beta) (MMI-beta) (MMIb)	MYO1C	Homo sapiens (Human)	actin filament organization [GO:0007015]; actin filament-based movement [GO:0030048]; cellular response to type II interferon [GO:0071346]; chromatin remodeling [GO:0006338]; endocytosis [GO:0006897]; positive regulation of cell migration [GO:0030335]; positive regulation of cellular response to insulin stimulus [GO:1900078]; positive regulation of protein targeting to membrane [GO:0090314]; posi…	actin cytoskeleton [GO:0015629]; B-WICH complex [GO:0110016]; basal plasma membrane [GO:0009925]; brush border [GO:0005903]; cell cortex [GO:0005938]; cytoplasm [GO:0005737]; cytoplasmic vesicle membrane [GO:0030659]; cytosol [GO:0005829]; extracellular exosome [GO:0070062]; filamentous actin [GO:0031941]; lateral plasma membrane [GO:0016328]; membrane [GO:0016020]; membrane raft [GO:0045121]; mi…	actin filament binding [GO:0051015]; ATP binding [GO:0005524]; calmodulin binding [GO:0005516]; microfilament motor activity [GO:0000146]; signaling receptor binding [GO:0005102]; small GTPase binding [GO:0031267]	ALQVELVPTGEIIR;CPENAFFLDHVR;DLQIYSR;EPAYVRCIKPNDAK;GFHWRQKFLR;GGAVRDR;HHPHFLTHK;KYEAFLQRYK;QPGRFDEVLIR;WAAQTIRRLIR;YCRSISPEWK;YEAFLQR	12	10.8	0.99191	-55.004	6.95629	10.8297	11.581	13.8794	7.2113	10.0268	12.5447	12.7106	13.7527
O00160	O00160	MYO1F_HUMAN	Unconventional myosin-If (Myosin-Ie)	MYO1F	Homo sapiens (Human)	actin filament organization [GO:0007015]; endocytosis [GO:0006897]	actin cytoskeleton [GO:0015629]; cytoplasm [GO:0005737]; cytosol [GO:0005829]; microvillus [GO:0005902]; plasma membrane [GO:0005886]; unconventional myosin complex [GO:0016461]	actin binding [GO:0003779]; actin filament binding [GO:0051015]; ATP binding [GO:0005524]; calmodulin binding [GO:0005516]; microfilament motor activity [GO:0000146]	SESINVTLNVEQAAYTR;VSYDVSGFCER;YDRRFKPIK	3	3.4	1.0023	-10.274	0	0	0	13.0896	0	0	11.2248	9.25148	0
O00165	O00165	HAX1_HUMAN	HCLS1-associated protein X-1 (HS1-associating protein X-1) (HAX-1) (HS1-binding protein 1) (HSP1BP-1)	HAX1 HS1BP1	Homo sapiens (Human)	cellular response to cytokine stimulus [GO:0071345]; granulocyte colony-stimulating factor signaling pathway [GO:0038158]; negative regulation of apoptotic process [GO:0043066]; positive regulation of granulocyte differentiation [GO:0030854]; positive regulation of peptidyl-tyrosine phosphorylation [GO:0050731]; positive regulation of phosphatidylinositol 3-kinase/protein kinase B signal transduc…	actin cytoskeleton [GO:0015629]; apical plasma membrane [GO:0016324]; cell cortex [GO:0005938]; clathrin-coated vesicle [GO:0030136]; endoplasmic reticulum [GO:0005783]; lamellipodium [GO:0030027]; mitochondrial intermembrane space [GO:0005758]; mitochondrial matrix [GO:0005759]; mitochondrial outer membrane [GO:0005741]; mitochondrion [GO:0005739]; nuclear envelope [GO:0005635]; nuclear membrane…	interleukin-1 binding [GO:0019966]; signaling adaptor activity [GO:0035591]	GFFGFPGPR;ITKPDGIVEERR	2	7.5	1.0021	-9.6597	7.5672	0	0	0	0	12.9117	13.5566	0	0
O00167	O00167	EYA2_HUMAN	Eyes absent homolog 2 (EC 3.1.3.48)	EYA2 EAB1	Homo sapiens (Human)	cell differentiation [GO:0030154]; DNA repair [GO:0006281]; extrinsic apoptotic signaling pathway in absence of ligand [GO:0097192]; mesodermal cell fate specification [GO:0007501]; mitochondrial outer membrane permeabilization [GO:0097345]; negative regulation of extrinsic apoptotic signaling pathway in absence of ligand [GO:2001240]; positive regulation of DNA repair [GO:0045739]; striated musc…	cytosol [GO:0005829]; mitochondrion [GO:0005739]; nucleoplasm [GO:0005654]; nucleus [GO:0005634]	histone H2AXY142 phosphatase activity [GO:0140793]; magnesium ion binding [GO:0000287]; protein tyrosine phosphatase activity [GO:0004725]	ASDGKLRGR;EGDTDRPHRASDGK;RSSDPSPAGDNEIER	3	6.1	1.0218	-1.532	0	12.0161	6.88545	0	9.59889	11.5841	0	0	0
O00168	O00168	PLM_HUMAN	Phospholemman (FXYD domain-containing ion transport regulator 1) (Sodium/potassium-transporting ATPase subunit FXYD1)	FXYD1 PLM	Homo sapiens (Human)	chloride transport [GO:0006821]; muscle contraction [GO:0006936]; negative regulation of protein glutathionylation [GO:0010734]; positive regulation of sodium ion export across plasma membrane [GO:1903278]; potassium ion transport [GO:0006813]; regulation of cardiac muscle cell membrane potential [GO:0086036]; regulation of heart contraction [GO:0008016]; regulation of sodium ion transmembrane tr…	apical plasma membrane [GO:0016324]; caveola [GO:0005901]; intercalated disc [GO:0014704]; plasma membrane [GO:0005886]; sarcolemma [GO:0042383]; sodium:potassium-exchanging ATPase complex [GO:0005890]; T-tubule [GO:0030315]	chloride channel activity [GO:0005254]; sodium channel regulator activity [GO:0017080]; transmembrane transporter binding [GO:0044325]	MASLGHILVFCVGLLTMAKAESPK	1	26.1	1.0284	-1.05	0	0	0	0	8.11432	0	0	0	0
O00175	O00175	CCL24_HUMAN	C-C motif chemokine 24 (CK-beta-6) (Eosinophil chemotactic protein 2) (Eotaxin-2) (Myeloid progenitor inhibitory factor 2) (MPIF-2) (Small-inducible cytokine A24)	CCL24 MPIF2 SCYA24	Homo sapiens (Human)	antimicrobial humoral immune response mediated by antimicrobial peptide [GO:0061844]; cell-cell signaling [GO:0007267]; chemokine-mediated signaling pathway [GO:0070098]; chemotaxis [GO:0006935]; cytoskeleton organization [GO:0007010]; eosinophil chemotaxis [GO:0048245]; immune response [GO:0006955]; inflammatory response [GO:0006954]; positive regulation of actin filament polymerization [GO:0030…	extracellular space [GO:0005615]	CCR chemokine receptor binding [GO:0048020]; CCR3 chemokine receptor binding [GO:0031728]; chemokine activity [GO:0008009]; receptor ligand activity [GO:0048018]	STCLKAGVIFTTKK	1	11.8	0.92953	-0.27452	0	0	0	0	6.50993	0	0	0	0
O00178	O00178	GTPB1_HUMAN	GTP-binding protein 1 (G-protein 1) (GP-1) (GP1)	GTPBP1	Homo sapiens (Human)	cytoplasmic translation [GO:0002181]; GTP metabolic process [GO:0046039]; immune response [GO:0006955]; positive regulation of mRNA catabolic process [GO:0061014]; signal transduction [GO:0007165]; translational elongation [GO:0006414]	cytoplasmic exosome (RNase complex) [GO:0000177]; cytosol [GO:0005829]; membrane [GO:0016020]	alpha-aminoacyl-tRNA binding [GO:1904678]; GTP binding [GO:0005525]; GTPase activity [GO:0003924]; RNA binding [GO:0003723]; translation elongation factor activity [GO:0003746]; tRNA binding [GO:0000049]	IDMCPANILQETLK	1	2.1	1.0644	-0.85326	0	0	0	10.2209	0	0	12.3645	0	0
O00180	O00180	KCNK1_HUMAN	Potassium channel subfamily K member 1 (Inward rectifying potassium channel protein TWIK-1) (Potassium channel K2P1) (Potassium channel KCNO1)	KCNK1 HOHO1 KCNO1 TWIK1	Homo sapiens (Human)	chloride transmembrane transport [GO:1902476]; glutamate secretion [GO:0014047]; potassium ion transmembrane transport [GO:0071805]; potassium ion transport [GO:0006813]; regulation of resting membrane potential [GO:0060075]; response to nicotine [GO:0035094]; sodium ion transmembrane transport [GO:0035725]; stabilization of membrane potential [GO:0030322]	apical plasma membrane [GO:0016324]; brush border membrane [GO:0031526]; dendrite [GO:0030425]; intracellular membrane-bounded organelle [GO:0043231]; inward rectifier potassium channel complex [GO:1902937]; membrane [GO:0016020]; perikaryon [GO:0043204]; plasma membrane [GO:0005886]; potassium channel complex [GO:0034705]; recycling endosome [GO:0055037]; synaptic membrane [GO:0097060]; voltage-…	identical protein binding [GO:0042802]; inward rectifier potassium channel activity [GO:0005242]; ligand-gated channel activity [GO:0022834]; outward rectifier potassium channel activity [GO:0015271]; potassium channel activity [GO:0005267]; potassium ion leak channel activity [GO:0022841]; protein heterodimerization activity [GO:0046982]; sodium channel activity [GO:0005272]; voltage-gated monoa…	EDQKQNEPFVATQSSACVDGPANH;RFLEEHECLSEQQLEQFLGR	2	13.1	1.024	-1.509	0	0	12.5124	0	0	0	13.3302	0	12.7766
O00182	O00182	LEG9_HUMAN	Galectin-9 (Gal-9) (Ecalectin) (Tumor antigen HOM-HD-21)	LGALS9	Homo sapiens (Human)	cellular response to type II interferon [GO:0071346]; cellular response to virus [GO:0098586]; chemotaxis [GO:0006935]; ERK1 and ERK2 cascade [GO:0070371]; female pregnancy [GO:0007565]; inflammatory response [GO:0006954]; maternal process involved in female pregnancy [GO:0060135]; natural killer cell tolerance induction [GO:0002519]; negative regulation of activated T cell proliferation [GO:0046…	collagen-containing extracellular matrix [GO:0062023]; cytoplasm [GO:0005737]; cytosol [GO:0005829]; extracellular space [GO:0005615]; nucleus [GO:0005634]	carbohydrate binding [GO:0030246]; disaccharide binding [GO:0048030]; enzyme binding [GO:0019899]; galactose binding [GO:0005534]; galactoside binding [GO:0016936]	KTHMPFQKGMPFDLCFLVQSSDFK;SLPRKMPFVR	2	9.6	1.024	-1.4936	0	0	0	0	0	0	0	12.7582	0
O00186	O00186	STXB3_HUMAN	Syntaxin-binding protein 3 (Platelet Sec1 protein) (PSP) (Protein unc-18 homolog 3) (Unc18-3) (Protein unc-18 homolog C) (Unc-18C)	STXBP3	Homo sapiens (Human)	brain development [GO:0007420]; cellular response to type II interferon [GO:0071346]; insulin secretion [GO:0030073]; intracellular glucose homeostasis [GO:0001678]; intracellular protein transport [GO:0006886]; negative regulation of calcium ion-dependent exocytosis [GO:0045955]; negative regulation of glucose import [GO:0046325]; neurotransmitter secretion [GO:0007269]; neutrophil degranulation…	apical plasma membrane [GO:0016324]; basolateral plasma membrane [GO:0016323]; cytosol [GO:0005829]; extracellular exosome [GO:0070062]; phagocytic vesicle [GO:0045335]; plasma membrane [GO:0005886]; platelet alpha granule [GO:0031091]; presynapse [GO:0098793]; secretory granule [GO:0030141]; specific granule [GO:0042581]; tertiary granule [GO:0070820]	protein-containing complex binding [GO:0044877]; syntaxin binding [GO:0019905]; syntaxin-1 binding [GO:0017075]	ALYFITPTSK;ATVFDDCKK;GLKSVVWQKIK;IMLLDEFTTKLLASCCK;KEGEWKIMLLDEFTTK;KLEDYYK;TSLSALTQLMKKMPHFR	7	12.8	0.98877	-32.838	0	10.2959	0	10.778	0	3.69421	8.78208	12.4844	0
O00187	O00187	MASP2_HUMAN	Mannan-binding lectin serine protease 2 (EC 3.4.21.104) (MBL-associated serine protease 2) (Mannose-binding protein-associated serine protease 2) (MASP-2) [Cleaved into: Mannan-binding lectin serine protease 2 A chain; Mannan-binding lectin serine protease 2 B chain]	MASP2	Homo sapiens (Human)	complement activation, classical pathway [GO:0006958]; complement activation, lectin pathway [GO:0001867]; proteolysis [GO:0006508]	extracellular exosome [GO:0070062]; extracellular region [GO:0005576]; extracellular space [GO:0005615]	calcium ion binding [GO:0005509]; calcium-dependent protein binding [GO:0048306]; complement component C4b binding [GO:0001855]; identical protein binding [GO:0042802]; peptidase activity [GO:0008233]; serine-type endopeptidase activity [GO:0004252]	VLATLCGQESTDTER	1	2.2	0.91358	-0.32116	0	0	0	0	0	7.24432	0	0	0
O00189	O00189	AP4M1_HUMAN	AP-4 complex subunit mu-1 (AP-4 adaptor complex mu subunit) (Adaptor-related protein complex 4 subunit mu-1) (Mu subunit of AP-4) (Mu-adaptin-related protein 2) (mu-ARP2) (Mu4-adaptin) (mu4)	AP4M1 MUARP2	Homo sapiens (Human)	autophagosome assembly [GO:0000045]; Golgi to endosome transport [GO:0006895]; Golgi to lysosome transport [GO:0090160]; intracellular protein transport [GO:0006886]; post-Golgi vesicle-mediated transport [GO:0006892]; protein localization [GO:0008104]; protein localization to basolateral plasma membrane [GO:1903361]; protein targeting [GO:0006605]; protein targeting to lysosome [GO:0006622]; ves…	AP-4 adaptor complex [GO:0030124]; clathrin adaptor complex [GO:0030131]; cytoplasmic vesicle [GO:0031410]; cytosol [GO:0005829]; early endosome [GO:0005769]; endosome lumen [GO:0031904]; extracellular exosome [GO:0070062]; trans-Golgi network [GO:0005802]; trans-Golgi network membrane [GO:0032588]	protein domain specific binding [GO:0019904]; protein transmembrane transporter activity [GO:0008320]	GSGRLQVYLK	1	2.2	1.0393	-0.87744	0	0	0	9.20021	0	0	0	0	0
O00192	O00192	ARVC_HUMAN	Splicing regulator ARVCF (Armadillo repeat protein deleted in velo-cardio-facial syndrome)	ARVCF	Homo sapiens (Human)	cell adhesion [GO:0007155]; cell-cell adhesion [GO:0098609]; mRNA processing [GO:0006397]; RNA splicing [GO:0008380]	adherens junction [GO:0005912]; cytoplasm [GO:0005737]; nucleus [GO:0005634]; plasma membrane [GO:0005886]	cadherin binding [GO:0045296]	FQAEPYGLEDDTR;NTSGCLRNVSSDGAEAR	2	3.1	1.0083	-2.2752	0	0	0	0	0	0	9.21152	0	14.3311
O00193	O00193	SMAP_HUMAN	Small acidic protein	SMAP C11orf58	Homo sapiens (Human)				EHTGRLVIGDHK;SAARESHPHGVK	2	13.1	0.99286	-14.685	8.21723	0	0	0	0	0	0	0	0
O00194	O00194	RB27B_HUMAN	Ras-related protein Rab-27B (EC 3.6.5.2) (C25KG)	RAB27B	Homo sapiens (Human)	anterograde axonal protein transport [GO:0099641]; exocytosis [GO:0006887]; multivesicular body sorting pathway [GO:0071985]; positive regulation of exocytosis [GO:0045921]; synaptic vesicle endocytosis [GO:0048488]	apical plasma membrane [GO:0016324]; axon cytoplasm [GO:1904115]; exocytic vesicle [GO:0070382]; extracellular exosome [GO:0070062]; Golgi apparatus [GO:0005794]; Golgi stack [GO:0005795]; late endosome [GO:0005770]; melanosome [GO:0042470]; multivesicular body membrane [GO:0032585]; plasma membrane [GO:0005886]; platelet dense granule membrane [GO:0031088]; secretory granule [GO:0030141]; synapt…	G protein activity [GO:0003925]; GDP binding [GO:0019003]; GTP binding [GO:0005525]; GTPase activity [GO:0003924]; myosin V binding [GO:0031489]; protein domain specific binding [GO:0019904]	FNPKFITTVGIDFR;TTFLYRYTDNKFNPK	2	11.5	1.0083	-7.8819	0	0	11.4152	0	0	0	0	0	0
O00198	O00198	HRK_HUMAN	Activator of apoptosis harakiri (BH3-interacting domain-containing protein 3) (Neuronal death protein DP5)	HRK BID3	Homo sapiens (Human)	apoptotic process [GO:0006915]; positive regulation of apoptotic process [GO:0043065]; positive regulation of protein-containing complex assembly [GO:0031334]; positive regulation of release of cytochrome c from mitochondria [GO:0090200]	membrane [GO:0016020]; mitochondrion [GO:0005739]		CPCPLHRGR	1	9.9	1.0018	-8.9101	0	0	0	0	0	0	0	0	4.17321
O00203	O00203	AP3B1_HUMAN	AP-3 complex subunit beta-1 (Adaptor protein complex AP-3 subunit beta-1) (Adaptor-related protein complex 3 subunit beta-1) (Beta-3A-adaptin) (Clathrin assembly protein complex 3 beta-1 large chain)	AP3B1 ADTB3A	Homo sapiens (Human)	anterograde axonal transport [GO:0008089]; anterograde synaptic vesicle transport [GO:0048490]; antigen processing and presentation, exogenous lipid antigen via MHC class Ib [GO:0048007]; blood coagulation [GO:0007596]; cell morphogenesis [GO:0000902]; clathrin-coated vesicle cargo loading, AP-3-mediated [GO:0035654]; establishment of protein localization to mitochondrial membrane involved in mit…	AP-3 adaptor complex [GO:0030123]; axon cytoplasm [GO:1904115]; clathrin adaptor complex [GO:0030131]; clathrin-coated vesicle membrane [GO:0030665]; early endosome [GO:0005769]; Golgi apparatus [GO:0005794]; lysosomal membrane [GO:0005765]; membrane [GO:0016020]; microvesicle [GO:1990742]; mitochondrion [GO:0005739]	GTP-dependent protein binding [GO:0030742]; protein phosphatase binding [GO:0019903]	GLAAHYFFPR;KKPYTMDPDHR;KNEDLKQMLESNK	3	3.1	0.9958	-13.147	0	0	12.3547	0	0	0	0	12.7249	0
O00204	O00204	ST2B1_HUMAN	Sulfotransferase 2B1 (EC 2.8.2.2) (Alcohol sulfotransferase) (Hydroxysteroid sulfotransferase 2) (Sulfotransferase family 2B member 1) (Sulfotransferase family cytosolic 2B member 1) (ST2B1)	SULT2B1 HSST2	Homo sapiens (Human)	3'-phosphoadenosine 5'-phosphosulfate metabolic process [GO:0050427]; cholesterol metabolic process [GO:0008203]; negative regulation of cell population proliferation [GO:0008285]; positive regulation of epidermal cell differentiation [GO:0045606]; steroid metabolic process [GO:0008202]; sulfation [GO:0051923]	cytoplasm [GO:0005737]; cytosol [GO:0005829]; endoplasmic reticulum [GO:0005783]; extracellular exosome [GO:0070062]; intracellular membrane-bounded organelle [GO:0043231]; nucleus [GO:0005634]	cholesterol binding [GO:0015485]; cholesterol sulfotransferase activity [GO:0051922]; nucleic acid binding [GO:0003676]; small molecule binding [GO:0036094]; steroid hormone binding [GO:1990239]; steroid sulfotransferase activity [GO:0050294]; sulfotransferase activity [GO:0008146]	NPRDVVVSLYHYSKIAGQLK	1	5.5	1.0081	-4.6135	0	0	0	0	0	0	0	0	11.471
O00206	O00206	TLR4_HUMAN	Toll-like receptor 4 (hToll) (CD antigen CD284)	TLR4	Homo sapiens (Human)	astrocyte development [GO:0014002]; B cell proliferation involved in immune response [GO:0002322]; cellular response to amyloid-beta [GO:1904646]; cellular response to lipopolysaccharide [GO:0071222]; cellular response to lipoteichoic acid [GO:0071223]; cellular response to mechanical stimulus [GO:0071260]; cellular response to oxidised low-density lipoprotein particle stimulus [GO:0140052]; cell…	cell surface [GO:0009986]; cytoplasm [GO:0005737]; early endosome [GO:0005769]; endosome membrane [GO:0010008]; external side of plasma membrane [GO:0009897]; lipopolysaccharide receptor complex [GO:0046696]; perinuclear region of cytoplasm [GO:0048471]; phagocytic cup [GO:0001891]; plasma membrane [GO:0005886]; receptor complex [GO:0043235]; ruffle [GO:0001726]	amyloid-beta binding [GO:0001540]; identical protein binding [GO:0042802]; lipopolysaccharide binding [GO:0001530]; lipopolysaccharide immune receptor activity [GO:0001875]; NAD+ nucleotidase, cyclic ADP-ribose generating [GO:0061809]; protein heterodimerization activity [GO:0046982]; signaling receptor activity [GO:0038023]; signaling receptor binding [GO:0005102]; transmembrane signaling recept…	KVIVVVSQHFIQSR;LVAVETNLASLENFPIGHLK	2	4.1	1.0322	-0.93242	0	0	0	10.4169	0	0	0	12.7051	0
O00212	O00212	RHOD_HUMAN	Rho-related GTP-binding protein RhoD (Rho-related protein HP1) (RhoHP1)	RHOD ARHD	Homo sapiens (Human)	actin filament bundle assembly [GO:0051017]; actin filament organization [GO:0007015]; cell migration [GO:0016477]; focal adhesion assembly [GO:0048041]; lamellipodium assembly [GO:0030032]; positive regulation of cell adhesion [GO:0045785]; positive regulation of cell migration [GO:0030335]; regulation of actin cytoskeleton organization [GO:0032956]; regulation of small GTPase mediated signal tr…	cytosol [GO:0005829]; early endosome [GO:0005769]; endosome membrane [GO:0010008]; Golgi membrane [GO:0000139]; mitochondrial outer membrane [GO:0005741]; plasma membrane [GO:0005886]	GTP binding [GO:0005525]; GTPase activity [GO:0003924]; guanyl-nucleotide exchange factor activity [GO:0005085]; protein kinase binding [GO:0019901]	VPIIVVGCKTDLR	1	6.2	1.0306	-0.96655	0	0	0	0	8.71483	0	0	0	0
O00219	O00219	HYAS3_HUMAN	Hyaluronan synthase 3 (EC 2.4.1.212) (Hyaluronate synthase 3) (Hyaluronic acid synthase 3) (HA synthase 3)	HAS3	Homo sapiens (Human)	carbohydrate metabolic process [GO:0005975]; extracellular matrix assembly [GO:0085029]; extracellular polysaccharide biosynthetic process [GO:0045226]; hyaluronan biosynthetic process [GO:0030213]; positive regulation of DNA-templated transcription [GO:0045893]; positive regulation of hyaluranon cable assembly [GO:1900106]	early endosome [GO:0005769]; Golgi apparatus [GO:0005794]; Golgi membrane [GO:0000139]; hyaluranon cable [GO:0036117]; membrane [GO:0016020]; nucleus [GO:0005634]; plasma membrane [GO:0005886]	hyaluronan synthase activity [GO:0050501]; identical protein binding [GO:0042802]	CSFGDDR;EWLYNSLWFHK;YDSWISFLSSVRYWMAFNVER	3	7.1	0.98929	-33.55	4.51809	0	0	0	0	0	0	0	5.87101
O00220	O00220	TR10A_HUMAN	Tumor necrosis factor receptor superfamily member 10A (Death receptor 4) (TNF-related apoptosis-inducing ligand receptor 1) (TRAIL receptor 1) (TRAIL-R1) (CD antigen CD261)	TNFRSF10A APO2 DR4 TRAILR1	Homo sapiens (Human)	activation of NF-kappaB-inducing kinase activity [GO:0007250]; apoptotic process [GO:0006915]; cellular response to mechanical stimulus [GO:0071260]; extrinsic apoptotic signaling pathway [GO:0097191]; extrinsic apoptotic signaling pathway via death domain receptors [GO:0008625]; positive regulation of apoptotic process [GO:0043065]; signal transduction [GO:0007165]; TRAIL-activated apoptotic sig…	cell surface [GO:0009986]; cytosol [GO:0005829]; Golgi apparatus [GO:0005794]; membrane raft [GO:0045121]; plasma membrane [GO:0005886]; plasma membrane raft [GO:0044853]	death receptor activity [GO:0005035]; identical protein binding [GO:0042802]; protease binding [GO:0002020]; signaling receptor activity [GO:0038023]; TRAIL binding [GO:0045569]	VWGSSAGRIEPRGGGR	1	3.4	1.0662	-0.78173	0	0	0	0	0	0	0	0	8.18829
O00221	O00221	IKBE_HUMAN	NF-kappa-B inhibitor epsilon (NF-kappa-BIE) (I-kappa-B-epsilon) (IkB-E) (IkB-epsilon) (IkappaBepsilon)	NFKBIE IKBE	Homo sapiens (Human)	cytoplasmic sequestering of transcription factor [GO:0042994]	cytoplasm [GO:0005737]; cytosol [GO:0005829]; fibrillar center [GO:0001650]; nucleoplasm [GO:0005654]		AAGMSEARK;CLLEGRPEPGR;GGGGAIR;LPTVTAGWTWPALR;QHLACAR;SESRPGNHRLQAYAEPGK	6	13.2	0.98833	-28.821	7.89063	0	0	0	15.8346	0	5.98568	0	0
O00222	O00222	GRM8_HUMAN	Metabotropic glutamate receptor 8 (mGluR8)	GRM8 GPRC1H MGLUR8	Homo sapiens (Human)	adenylate cyclase-inhibiting G protein-coupled glutamate receptor signaling pathway [GO:0007196]; adenylate cyclase-inhibiting G protein-coupled receptor signaling pathway [GO:0007193]; G protein-coupled glutamate receptor signaling pathway [GO:0007216]; regulation of synaptic transmission, glutamatergic [GO:0051966]; visual perception [GO:0007601]	plasma membrane [GO:0005886]	G protein-coupled receptor activity [GO:0004930]; glutamate receptor activity [GO:0008066]; group III metabotropic glutamate receptor activity [GO:0001642]	DTYALEQSLTFVQALIEKDASDVK;IIKRLLETPNAR;TNRIHRIFEQGK;VYIIIFHPEQNVQKR	4	6.9	0.99373	-16.229	0	11.7939	0	0	0	0	7.16832	13.9178	10.6384
O00232	O00232	PSD12_HUMAN	26S proteasome non-ATPase regulatory subunit 12 (26S proteasome regulatory subunit RPN5) (26S proteasome regulatory subunit p55)	PSMD12	Homo sapiens (Human)	proteasome-mediated ubiquitin-dependent protein catabolic process [GO:0043161]	cytoplasm [GO:0005737]; cytosol [GO:0005829]; extracellular exosome [GO:0070062]; extracellular region [GO:0005576]; ficolin-1-rich granule lumen [GO:1904813]; membrane [GO:0016020]; nucleoplasm [GO:0005654]; proteasome accessory complex [GO:0022624]; proteasome complex [GO:0000502]; proteasome regulatory particle [GO:0005838]; proteasome regulatory particle, lid subcomplex [GO:0008541]; secretor…		EEMIHNLQ;IYVEIERAR	2	3.7	0.99472	-17.546	0	0	0	0	0	0	0	5.76657	0
O00233	O00233	PSMD9_HUMAN	26S proteasome non-ATPase regulatory subunit 9 (26S proteasome regulatory subunit p27)	PSMD9	Homo sapiens (Human)	negative regulation of insulin secretion [GO:0046676]; positive regulation of DNA-templated transcription [GO:0045893]; positive regulation of insulin secretion [GO:0032024]; proteasome regulatory particle assembly [GO:0070682]; ubiquitin-dependent protein catabolic process [GO:0006511]	cytoplasm [GO:0005737]; cytosol [GO:0005829]; nucleoplasm [GO:0005654]; nucleus [GO:0005634]; proteasome regulatory particle [GO:0005838]	bHLH transcription factor binding [GO:0043425]; transcription coactivator activity [GO:0003713]	EAMSRKLGQSESQGPPR	1	7.6	1.0324	-1.0453	0	0	0	12.1435	0	0	0	0	0
O00238	O00238	BMR1B_HUMAN	Bone morphogenetic protein receptor type-1B (BMP type-1B receptor) (BMPR-1B) (EC 2.7.11.30) (CD antigen CDw293)	BMPR1B	Homo sapiens (Human)	BMP signaling pathway [GO:0030509]; cartilage condensation [GO:0001502]; cellular response to BMP stimulus [GO:0071773]; cellular response to growth factor stimulus [GO:0071363]; central nervous system neuron differentiation [GO:0021953]; chondrocyte development [GO:0002063]; dorsal/ventral pattern formation [GO:0009953]; endochondral bone morphogenesis [GO:0060350]; eye development [GO:0001654];…	dendrite [GO:0030425]; HFE-transferrin receptor complex [GO:1990712]; neuronal cell body [GO:0043025]; plasma membrane [GO:0005886]; receptor complex [GO:0043235]	ATP binding [GO:0005524]; BMP binding [GO:0036122]; BMP receptor activity [GO:0098821]; metal ion binding [GO:0046872]; protein serine/threonine kinase activity [GO:0004674]; SMAD binding [GO:0046332]; transforming growth factor beta receptor activity, type I [GO:0005025]; transmembrane receptor protein serine/threonine kinase activity [GO:0004675]; transmembrane signaling receptor activity [GO:0…	SIECCTER;YGEVWMGKWRGEK	2	4.2	0.9976	-12.405	0	0	0	0	9.6626	10.4105	0	9.59021	0
O00244	O00244	ATOX1_HUMAN	Copper transport protein ATOX1 (Metal transport protein ATX1)	ATOX1 HAH1	Homo sapiens (Human)	copper ion transport [GO:0006825]; intracellular copper ion homeostasis [GO:0006878]; response to oxidative stress [GO:0006979]	cytosol [GO:0005829]	copper chaperone activity [GO:0016531]; copper ion binding [GO:0005507]; copper-dependent protein binding [GO:0032767]; cuprous ion binding [GO:1903136]; metallochaperone activity [GO:0016530]	LGGVKYDIDLPNKK;YDIDLPNKK	2	20.6	1.0258	-1.303	0	0	0	0	10.1902	0	11.3465	0	0
O00255	O00255	MEN1_HUMAN	Menin	MEN1 SCG2	Homo sapiens (Human)	DNA damage response [GO:0006974]; DNA repair [GO:0006281]; MAPK cascade [GO:0000165]; negative regulation of cell cycle [GO:0045786]; negative regulation of cell population proliferation [GO:0008285]; negative regulation of cyclin-dependent protein serine/threonine kinase activity [GO:0045736]; negative regulation of DNA-binding transcription factor activity [GO:0043433]; negative regulation of D…	chromatin [GO:0000785]; chromosome, telomeric region [GO:0000781]; cleavage furrow [GO:0032154]; cytoplasm [GO:0005737]; cytosol [GO:0005829]; endoplasmic reticulum lumen [GO:0005788]; histone methyltransferase complex [GO:0035097]; MLL1 complex [GO:0071339]; MLL1/2 complex [GO:0044665]; nuclear matrix [GO:0016363]; nucleoplasm [GO:0005654]; nucleus [GO:0005634]; protein-containing complex [GO:00…	chromatin binding [GO:0003682]; double-stranded DNA binding [GO:0003690]; four-way junction DNA binding [GO:0000400]; phosphoprotein binding [GO:0051219]; protein-macromolecule adaptor activity [GO:0030674]; R-SMAD binding [GO:0070412]; transcription cis-regulatory region binding [GO:0000976]; Y-form DNA binding [GO:0000403]	GSYMRCDRK;VSDVIWNSLSR	2	3.3	1.004	-11.364	0	0	0	11.976	0	0	0	0	0
O00257	O00257	CBX4_HUMAN	E3 SUMO-protein ligase CBX4 (EC 2.3.2.-) (Chromobox protein homolog 4) (Polycomb 2 homolog) (Pc2) (hPc2)	CBX4	Homo sapiens (Human)	chromatin organization [GO:0006325]; negative regulation of apoptotic process [GO:0043066]; negative regulation of DNA-templated transcription [GO:0045892]; negative regulation of transcription by RNA polymerase II [GO:0000122]; protein sumoylation [GO:0016925]	nuclear body [GO:0016604]; nuclear speck [GO:0016607]; nucleoplasm [GO:0005654]; nucleus [GO:0005634]; PcG protein complex [GO:0031519]; PRC1 complex [GO:0035102]	chromatin binding [GO:0003682]; enzyme binding [GO:0019899]; methylated histone binding [GO:0035064]; phosphoprotein binding [GO:0051219]; single-stranded RNA binding [GO:0003727]; SUMO binding [GO:0032183]; SUMO ligase activity [GO:0061665]; SUMO transferase activity [GO:0019789]; transcription cis-regulatory region binding [GO:0000976]; transcription corepressor activity [GO:0003714]	ERQEQLMGYRK;HHQYQPHSK	2	3.6	1.0253	-1.3557	0	0	0	0	0	10.4166	17.6332	0	17.6181
O00267	O00267	SPT5H_HUMAN	Transcription elongation factor SPT5 (hSPT5) (DRB sensitivity-inducing factor 160 kDa subunit) (DSIF p160) (DRB sensitivity-inducing factor large subunit) (DSIF large subunit) (Tat-cotransactivator 1 protein) (Tat-CT1 protein)	SUPT5H SPT5 SPT5H	Homo sapiens (Human)	negative regulation of DNA-templated transcription, elongation [GO:0032785]; negative regulation of transcription by RNA polymerase II [GO:0000122]; positive regulation of DNA-templated transcription, elongation [GO:0032786]; positive regulation of macroautophagy [GO:0016239]; positive regulation of transcription by RNA polymerase II [GO:0045944]; regulation of transcription elongation by RNA pol…	DSIF complex [GO:0032044]; nucleoplasm [GO:0005654]; nucleus [GO:0005634]	chromatin binding [GO:0003682]; enzyme binding [GO:0019899]; mRNA binding [GO:0003729]; protein heterodimerization activity [GO:0046982]; RNA binding [GO:0003723]	DMLEFPAQELRK;KDNRFAVALDSEQNNIHVK;VIDGPHSGR	3	3.7	1.0086	-6.7898	0	0	0	0	0	0	0	14.515	13.0961
O00268	O00268	TAF4_HUMAN	Transcription initiation factor TFIID subunit 4 (RNA polymerase II TBP-associated factor subunit C) (TBP-associated factor 4) (Transcription initiation factor TFIID 130 kDa subunit) (TAF(II)130) (TAFII-130) (TAFII130) (Transcription initiation factor TFIID 135 kDa subunit) (TAF(II)135) (TAFII-135) (TAFII135)	TAF4 TAF2C TAF2C1 TAF4A TAFII130 TAFII135	Homo sapiens (Human)	DNA-templated transcription initiation [GO:0006352]; mRNA transcription by RNA polymerase II [GO:0042789]; ovarian follicle development [GO:0001541]; positive regulation of DNA-templated transcription [GO:0045893]; positive regulation of transcription initiation by RNA polymerase II [GO:0060261]; regulation of DNA repair [GO:0006282]; regulation of transcription by RNA polymerase II [GO:0006357];…	chromatin [GO:0000785]; cytosol [GO:0005829]; male germ cell nucleus [GO:0001673]; MLL1 complex [GO:0071339]; nucleoplasm [GO:0005654]; nucleus [GO:0005634]; protein-containing complex [GO:0032991]; transcription factor TFIID complex [GO:0005669]; transcription factor TFTC complex [GO:0033276]	aryl hydrocarbon receptor binding [GO:0017162]; DNA binding [GO:0003677]; protein heterodimerization activity [GO:0046982]	DDDRYEQASDVR;QVTPTTIIK	2	1.9	1.023	-1.5392	21.5527	21.6428	21.6599	21.3626	21.4384	11.8195	21.9441	9.35845	21.8666
O00273	O00273	DFFA_HUMAN	DNA fragmentation factor subunit alpha (DNA fragmentation factor 45 kDa subunit) (DFF-45) (Inhibitor of CAD) (ICAD)	DFFA DFF1 DFF45 H13	Homo sapiens (Human)	apoptotic DNA fragmentation [GO:0006309]; chaperone-mediated protein folding [GO:0061077]; negative regulation of apoptotic DNA fragmentation [GO:1902511]; negative regulation of deoxyribonuclease activity [GO:0032076]; negative regulation of execution phase of apoptosis [GO:1900118]; positive regulation of apoptotic process [GO:0043065]; thymocyte apoptotic process [GO:0070242]	chromatin [GO:0000785]; cytosol [GO:0005829]; nucleoplasm [GO:0005654]; nucleus [GO:0005634]; plasma membrane [GO:0005886]; protein-containing complex [GO:0032991]	deoxyribonuclease inhibitor activity [GO:0060703]; protein domain specific binding [GO:0019904]; protein folding chaperone [GO:0044183]	QLLQLYLQALEKEGSLLSK;TLKPCLLR;TLKPCLLRR	3	8.5	1.0107	-2.3514	9.8041	0	0	14.4303	0	0	14.6687	0	0
O00287	O00287	RFXAP_HUMAN	Regulatory factor X-associated protein (RFX-associated protein) (RFX DNA-binding complex 36 kDa subunit)	RFXAP	Homo sapiens (Human)	positive regulation of MHC class II biosynthetic process [GO:0045348]; positive regulation of transcription by RNA polymerase II [GO:0045944]; regulation of transcription by RNA polymerase II [GO:0006357]	nuclear speck [GO:0016607]; nucleus [GO:0005634]; RNA polymerase II transcription regulator complex [GO:0090575]	DNA binding [GO:0003677]	KSDQALNCGGTASTGSAGNVK	1	7.7	1.0647	-0.45202	0	0	0	0	0	15.7543	8.18304	11.9937	0
O00291	O00291	HIP1_HUMAN	Huntingtin-interacting protein 1 (HIP-1) (Huntingtin-interacting protein I) (HIP-I)	HIP1	Homo sapiens (Human)	actin filament organization [GO:0007015]; activation of cysteine-type endopeptidase activity involved in apoptotic process [GO:0006919]; apoptotic process [GO:0006915]; apoptotic signaling pathway [GO:0097190]; cell differentiation [GO:0030154]; clathrin coat assembly [GO:0048268]; endocytosis [GO:0006897]; neurotransmitter receptor transport [GO:0099637]; positive regulation of epidermal growth …	clathrin-coated vesicle [GO:0030136]; clathrin-coated vesicle membrane [GO:0030665]; cortical actin cytoskeleton [GO:0030864]; cytoplasm [GO:0005737]; cytoskeleton [GO:0005856]; cytosol [GO:0005829]; glutamatergic synapse [GO:0098978]; Golgi apparatus [GO:0005794]; intracellular membrane-bounded organelle [GO:0043231]; membrane [GO:0016020]; nucleus [GO:0005634]; postsynapse [GO:0098794]; postsyn…	actin filament binding [GO:0051015]; AP-2 adaptor complex binding [GO:0035612]; clathrin adaptor activity [GO:0035615]; clathrin binding [GO:0030276]; clathrin light chain binding [GO:0032051]; epidermal growth factor receptor binding [GO:0005154]; glutamate receptor binding [GO:0035254]; phosphatidylinositol binding [GO:0035091]; phosphatidylinositol-3,4-bisphosphate binding [GO:0043325]; phosph…	ADKDSPNLAQLQQASR;AQLENMK;DSLVSGAAHREEELSALRK;EIVESGRGTASPKEFYAK;EKYSELVQNHADLLR;LHSCLPADTLQGHRDR;VKADKDSPNLAQLQQASR	7	9	1.0051	-8.1873	0	13.1754	12.4514	0	0	0	0	0	14.6214
O00292	O00292	LFTY2_HUMAN	Left-right determination factor 2 (Endometrial bleeding-associated factor) (Left-right determination factor A) (Protein lefty-2) (Protein lefty-A) (Transforming growth factor beta-4) (TGF-beta-4)	LEFTY2 EBAF LEFTA LEFTYA TGFB4 PSEC0024	Homo sapiens (Human)	anterior/posterior axis specification [GO:0009948]	collagen-containing extracellular matrix [GO:0062023]; extracellular region [GO:0005576]; extracellular space [GO:0005615]; platelet alpha granule lumen [GO:0031093]	cytokine activity [GO:0005125]; growth factor activity [GO:0008083]; transforming growth factor beta receptor binding [GO:0005160]	AALHRHGRLSPR;LVIPAHVRAQYVVLLRR;QEMYIDLQGMK	3	10.9	0.99552	-12.915	0	0	0	0	0	0	8.07361	0	0
O00294	O00294	TULP1_HUMAN	Tubby-related protein 1 (Tubby-like protein 1)	TULP1 TUBL1	Homo sapiens (Human)	dendrite development [GO:0016358]; detection of light stimulus involved in visual perception [GO:0050908]; eye photoreceptor cell development [GO:0042462]; phagocytosis, recognition [GO:0006910]; photoreceptor cell maintenance [GO:0045494]; positive regulation of phagocytosis [GO:0050766]; protein localization to cilium [GO:0061512]; protein localization to photoreceptor outer segment [GO:1903546…	axon terminus [GO:0043679]; cell projection [GO:0042995]; cilium [GO:0005929]; cytosol [GO:0005829]; extracellular region [GO:0005576]; photoreceptor inner segment [GO:0001917]; photoreceptor outer segment [GO:0001750]; plasma membrane [GO:0005886]; synapse [GO:0045202]	actin filament binding [GO:0051015]; phosphatidylinositol-4,5-bisphosphate binding [GO:0005546]	ILLPPKKPLR;PLRDETLR;QRPAPAQR;SPAAMFLVGEGSPDK;SPAAMFLVGEGSPDKKALK	5	8.3	0.99971	-9.2808	13.147	0	0	12.4357	13.2342	0	0	13.7585	9.75333
O00295	O00295	TULP2_HUMAN	Tubby-related protein 2 (Cancer/testis antigen 65) (CT65) (Tubby-like protein 2)	TULP2 TUBL2	Homo sapiens (Human)	protein localization to cilium [GO:0061512]; visual perception [GO:0007601]	cilium [GO:0005929]; cytoplasm [GO:0005737]; extracellular region [GO:0005576]	protein-containing complex binding [GO:0044877]	QELLMVQANPDASPWLWRSCLREER;TPSWDKENGVYTLNFHGRVTR	2	8.8	1.0055	-8.3637	0	0	12.5705	0	0	0	0	6.45134	0
O00300	O00300	TR11B_HUMAN	Tumor necrosis factor receptor superfamily member 11B (Osteoclastogenesis inhibitory factor) (Osteoprotegerin)	TNFRSF11B OCIF OPG	Homo sapiens (Human)	apoptotic process [GO:0006915]; extracellular matrix organization [GO:0030198]; negative regulation of bone resorption [GO:0045779]; negative regulation of odontogenesis of dentin-containing tooth [GO:0042489]; negative regulation of osteoclast differentiation [GO:0045671]; negative regulation of tumor necrosis factor-mediated signaling pathway [GO:0010804]; response to arsenic-containing substan…	extracellular matrix [GO:0031012]; extracellular region [GO:0005576]; extracellular space [GO:0005615]; plasma membrane [GO:0005886]; receptor complex [GO:0043235]	cytokine activity [GO:0005125]; heparan sulfate binding [GO:1904399]; signaling receptor activity [GO:0038023]	CPDGFFSNETSSK;CPDGFFSNETSSKAPCR	2	4.2	1.0279	-1.7286	0	0	9.67696	8.76957	0	0	0	0	0
O00303	O00303	EIF3F_HUMAN	Eukaryotic translation initiation factor 3 subunit F (eIF3f) (Deubiquitinating enzyme eIF3f) (EC 3.4.19.12) (Eukaryotic translation initiation factor 3 subunit 5) (eIF-3-epsilon) (eIF3 p47)	EIF3F EIF3S5	Homo sapiens (Human)	formation of cytoplasmic translation initiation complex [GO:0001732]; IRES-dependent viral translational initiation [GO:0075522]; proteolysis [GO:0006508]; translational initiation [GO:0006413]	cytosol [GO:0005829]; eukaryotic 43S preinitiation complex [GO:0016282]; eukaryotic 48S preinitiation complex [GO:0033290]; eukaryotic translation initiation factor 3 complex [GO:0005852]; eukaryotic translation initiation factor 3 complex, eIF3m [GO:0071541]; membrane [GO:0016020]; synapse [GO:0045202]	cysteine-type deubiquitinase activity [GO:0004843]; identical protein binding [GO:0042802]; metal-dependent deubiquitinase activity [GO:0140492]; translation initiation factor activity [GO:0003743]; translation initiation factor binding [GO:0031369]	MSIKAYVSTLMGVPGRTMGVMFTPLTVK	1	7.8	1.0073	-3.1573	0	0	13.2279	0	0	0	0	0	0
O00305	O00305	CACB4_HUMAN	Voltage-dependent L-type calcium channel subunit beta-4 (CAB4) (Calcium channel voltage-dependent subunit beta 4)	CACNB4 CACNLB4	Homo sapiens (Human)	adult walking behavior [GO:0007628]; cAMP metabolic process [GO:0046058]; cellular response to leukemia inhibitory factor [GO:1990830]; chemical synaptic transmission [GO:0007268]; detection of light stimulus involved in visual perception [GO:0050908]; gamma-aminobutyric acid secretion [GO:0014051]; gamma-aminobutyric acid signaling pathway [GO:0007214]; muscle cell development [GO:0055001]; nega…	cytoplasmic side of plasma membrane [GO:0009898]; cytosol [GO:0005829]; glutamatergic synapse [GO:0098978]; nuclear speck [GO:0016607]; plasma membrane [GO:0005886]; presynapse [GO:0098793]; synapse [GO:0045202]; voltage-gated calcium channel complex [GO:0005891]	protein kinase binding [GO:0019901]; voltage-gated calcium channel activity involved in regulation of presynaptic cytosolic calcium levels [GO:0099626]	DFLHIKEK;EAIRQEREQQAAIQLER;MSSSSYAK;SSSSYAK	4	6.3	1.0126	-1.9815	9.28519	9.96155	9.5979	10.6459	0	0	0	0	0
O00308	O00308	WWP2_HUMAN	NEDD4-like E3 ubiquitin-protein ligase WWP2 (EC 2.3.2.26) (Atrophin-1-interacting protein 2) (AIP2) (HECT-type E3 ubiquitin transferase WWP2) (WW domain-containing protein 2)	WWP2	Homo sapiens (Human)	extracellular transport [GO:0006858]; negative regulation of DNA-binding transcription factor activity [GO:0043433]; negative regulation of DNA-templated transcription [GO:0045892]; negative regulation of gene expression [GO:0010629]; negative regulation of Notch signaling pathway [GO:0045746]; negative regulation of protein transport [GO:0051224]; negative regulation of transcription by RNA poly…	cytoplasm [GO:0005737]; cytosol [GO:0005829]; extracellular exosome [GO:0070062]; membrane [GO:0016020]; nucleus [GO:0005634]; ubiquitin ligase complex [GO:0000151]	RNA polymerase II-specific DNA-binding transcription factor binding [GO:0061629]; transcription factor binding [GO:0008134]; ubiquitin protein ligase activity [GO:0061630]; ubiquitin-protein transferase activity [GO:0004842]	FIAMALYHGK;SHTCFNRLDLPPYK;SRHRQPVK;TTTWERPLPPGWEKR;VYYVDHNTK	5	6.4	1.004	-11.294	0	0	0	0	0	0	0	12.342	12.3214
O00311	O00311	CDC7_HUMAN	Cell division cycle 7-related protein kinase (CDC7-related kinase) (HsCdc7) (huCdc7) (EC 2.7.11.1)	CDC7 CDC7L1	Homo sapiens (Human)	cell cycle phase transition [GO:0044770]; cell division [GO:0051301]; double-strand break repair via break-induced replication [GO:0000727]; G1/S transition of mitotic cell cycle [GO:0000082]; positive regulation of cell population proliferation [GO:0008284]; positive regulation of G2/M transition of mitotic cell cycle [GO:0010971]; positive regulation of nuclear cell cycle DNA replication [GO:00…	cytoplasm [GO:0005737]; intercellular bridge [GO:0045171]; mitotic spindle [GO:0072686]; nucleoplasm [GO:0005654]; nucleus [GO:0005634]	ATP binding [GO:0005524]; histone H2AS1 kinase activity [GO:0044024]; kinase activity [GO:0016301]; metal ion binding [GO:0046872]; protein kinase activity [GO:0004672]; protein serine kinase activity [GO:0106310]; protein serine/threonine kinase activity [GO:0004674]	IELLKFVQSEAQQERCSQNK;RQQVAPR	2	4.7	0.99701	-19.829	0	0	6.77926	7.11489	0	0	0	0	7.62234
O00322	O00322	UPK1A_HUMAN	Uroplakin-1a (UP1a) (Tetraspanin-21) (Tspan-21) (Uroplakin Ia) (UPIa) (UPKa)	UPK1A TSPAN21	Homo sapiens (Human)	epithelial cell differentiation [GO:0030855]	apical plasma membrane urothelial plaque [GO:0120001]; cell surface [GO:0009986]; endoplasmic reticulum [GO:0005783]; extracellular exosome [GO:0070062]; membrane [GO:0016020]; plasma membrane [GO:0005886]; protein-containing complex [GO:0032991]		QMLTFYSADTDQGQELTR	1	7	1.0752	-0.47699	0	8.01714	0	0	0	0	0	0	0
O00327	O00327	BMAL1_HUMAN	Basic helix-loop-helix ARNT-like protein 1 (Aryl hydrocarbon receptor nuclear translocator-like protein 1) (Basic-helix-loop-helix-PAS protein MOP3) (Brain and muscle ARNT-like 1) (Class E basic helix-loop-helix protein 5) (bHLHe5) (Member of PAS protein 3) (PAS domain-containing protein 3) (bHLH-PAS protein JAP3)	BMAL1 ARNTL BHLHE5 MOP3 PASD3	Homo sapiens (Human)	circadian regulation of gene expression [GO:0032922]; circadian rhythm [GO:0007623]; energy homeostasis [GO:0097009]; negative regulation of cold-induced thermogenesis [GO:0120163]; negative regulation of DNA-templated transcription [GO:0045892]; negative regulation of fat cell differentiation [GO:0045599]; negative regulation of glucocorticoid receptor signaling pathway [GO:2000323]; negative re…	aryl hydrocarbon receptor complex [GO:0034751]; chromatin [GO:0000785]; chromatoid body [GO:0033391]; CLOCK-BMAL transcription complex [GO:1990513]; intracellular membrane-bounded organelle [GO:0043231]; nucleoplasm [GO:0005654]; nucleus [GO:0005634]; PML body [GO:0016605]	aryl hydrocarbon receptor binding [GO:0017162]; DNA binding [GO:0003677]; DNA-binding transcription factor activity, RNA polymerase II-specific [GO:0000981]; DNA-binding transcription factor binding [GO:0140297]; E-box binding [GO:0070888]; Hsp90 protein binding [GO:0051879]; protein dimerization activity [GO:0046983]; RNA polymerase II cis-regulatory region sequence-specific DNA binding [GO:0000…	GKILFVSESVFK;GSSTDYQESMDTDK;VEDKDFPSTCSKK	3	6.2	0.99452	-13.055	10.732	0	0	0	0	16.3643	0	0	0
O00329	O00329	PK3CD_HUMAN	Phosphatidylinositol 4,5-bisphosphate 3-kinase catalytic subunit delta isoform (PI3-kinase subunit delta) (PI3K-delta) (PI3Kdelta) (PtdIns-3-kinase subunit delta) (EC 2.7.1.137) (EC 2.7.1.153) (Phosphatidylinositol 4,5-bisphosphate 3-kinase 110 kDa catalytic subunit delta) (PtdIns-3-kinase subunit p110-delta) (p110delta)	PIK3CD	Homo sapiens (Human)	adaptive immune response [GO:0002250]; B cell activation [GO:0042113]; B cell chemotaxis [GO:0035754]; B cell differentiation [GO:0030183]; B cell receptor signaling pathway [GO:0050853]; immune response [GO:0006955]; inflammatory response [GO:0006954]; innate immune response [GO:0045087]; mast cell chemotaxis [GO:0002551]; mast cell degranulation [GO:0043303]; mast cell differentiation [GO:00603…	cytoplasm [GO:0005737]; cytosol [GO:0005829]; phosphatidylinositol 3-kinase complex [GO:0005942]; phosphatidylinositol 3-kinase complex, class IA [GO:0005943]; plasma membrane [GO:0005886]	1-phosphatidylinositol-3-kinase activity [GO:0016303]; 1-phosphatidylinositol-4,5-bisphosphate 3-kinase activity [GO:0046934]; 1-phosphatidylinositol-4-phosphate 3-kinase activity [GO:0035005]; ATP binding [GO:0005524]; kinase activity [GO:0016301]	DEQSNPAPQVQKPR;IGHFLFWHLR;LCDVQPFLPVLRLVAREGDR;LCFALYAVIEKAKK;MCQFCEEAAAR;SKNPGEALDR;VKFNEALR	7	8.3	1.004	-11.217	7.28059	0	10.9823	8.87163	15.6714	11.3676	0	11.8224	0
O00330	O00330	ODPX_HUMAN	Pyruvate dehydrogenase protein X component, mitochondrial (Dihydrolipoamide dehydrogenase-binding protein of pyruvate dehydrogenase complex) (E3-binding protein) (E3BP) (Lipoyl-containing pyruvate dehydrogenase complex component X) (proX)	PDHX PDX1	Homo sapiens (Human)	acetyl-CoA biosynthetic process from pyruvate [GO:0006086]	mitochondrial matrix [GO:0005759]; mitochondrion [GO:0005739]; pyruvate dehydrogenase complex [GO:0045254]	acyltransferase activity [GO:0016746]	LGSLIGLIVEEGEDWKHVEIPK;QLPFIDISVAVATDK	2	7.4	1.0052	-8.5741	0	0	6.18725	9.86862	0	0	0	0	0
O00337	O00337	S28A1_HUMAN	Sodium/nucleoside cotransporter 1 (Concentrative nucleoside transporter 1) (CNT 1) (hCNT1) (Na(+)/nucleoside cotransporter 1) (Sodium-coupled nucleoside transporter 1) (Solute carrier family 28 member 1)	SLC28A1 CNT1	Homo sapiens (Human)	azole transmembrane transport [GO:0045117]; cytidine transport [GO:0015861]; nucleoside import across plasma membrane [GO:0180015]; nucleoside transmembrane transport [GO:1901642]; purine nucleobase transmembrane transport [GO:1904823]; pyrimidine nucleobase transport [GO:0015855]; pyrimidine-containing compound transmembrane transport [GO:0072531]; uridine transmembrane transport [GO:0015862]	apical plasma membrane [GO:0016324]; brush border membrane [GO:0031526]; cytosol [GO:0005829]; nuclear speck [GO:0016607]; plasma membrane [GO:0005886]	azole transmembrane transporter activity [GO:1901474]; cytidine transmembrane transporter activity [GO:0015212]; nucleoside:sodium symporter activity [GO:0005415]; purine nucleobase transmembrane transporter activity [GO:0005345]; pyrimidine- and adenosine-specific:sodium symporter activity [GO:0015389]; uridine transmembrane transporter activity [GO:0015213]	SDFSQIVLR	1	1.4	1.0313	-0.90513	0	0	14.8246	0	0	0	0	0	0
O00338	O00338	ST1C2_HUMAN	Sulfotransferase 1C2 (ST1C2) (EC 2.8.2.1) (Sulfotransferase 1C1) (SULT1C#1) (humSULTC2)	SULT1C2 SULT1C1	Homo sapiens (Human)	amine metabolic process [GO:0009308]; sulfation [GO:0051923]	cytoplasm [GO:0005737]; cytosol [GO:0005829]; lysosome [GO:0005764]	aryl sulfotransferase activity [GO:0004062]; sulfotransferase activity [GO:0008146]	DPKHEIRK;DRHQILFLFYEDIK;KMEGTSINFCMEL;MNHMLPDPGTWEEYFETFINGK;SILDQSISSFMR	5	23.3	1.0119	-3.5044	0	0	0	0	15.4385	0	11.9784	9.53062	13.6798
O00339	O00339	MATN2_HUMAN	Matrilin-2	MATN2 UNQ193/PRO219	Homo sapiens (Human)	axon guidance [GO:0007411]; dendrite regeneration [GO:0031104]; extracellular matrix organization [GO:0030198]; glial cell migration [GO:0008347]; neuron migration [GO:0001764]; response to axon injury [GO:0048678]	basement membrane [GO:0005604]; collagen-containing extracellular matrix [GO:0062023]; extracellular matrix [GO:0031012]; extracellular region [GO:0005576]; matrilin complex [GO:0120216]	calcium ion binding [GO:0005509]; extracellular matrix structural constituent [GO:0005201]	GYTLDPNGK	1	0.9	1.0329	-0.90513	13.4097	0	0	0	0	0	0	14.0113	0
O00341	O00341	EAA5_HUMAN	Excitatory amino acid transporter 5 (Retinal glutamate transporter) (Solute carrier family 1 member 7)	SLC1A7 EAAT5	Homo sapiens (Human)	chloride transmembrane transport [GO:1902476]; dicarboxylic acid transport [GO:0006835]; L-glutamate transmembrane transport [GO:0015813]; monoatomic ion transport [GO:0006811]; neurotransmitter transport [GO:0006836]; neurotransmitter uptake [GO:0001504]	plasma membrane [GO:0005886]; postsynapse [GO:0098794]; synaptic membrane [GO:0097060]	extracellularly glutamate-gated chloride channel activity [GO:0008068]; glutamate:sodium symporter activity [GO:0015501]; high-affinity L-glutamate transmembrane transporter activity [GO:0005314]; L-glutamate transmembrane transporter activity [GO:0005313]; neutral L-amino acid transmembrane transporter activity [GO:0015175]	QYRTKTTPVVK;TMINVLGDALAAGIMAHICR	2	5.5	1.0306	-0.92746	0	0	0	0	0	0	0	12.2417	9.02151
O00370	O00370	LORF2_HUMAN	LINE-1 retrotransposable element ORF2 protein (ORF2p) [Includes: Reverse transcriptase (EC 2.7.7.49); Endonuclease (EC 3.1.21.-)]		Homo sapiens (Human)	DNA recombination [GO:0006310]; nucleic acid metabolic process [GO:0090304]; retrotransposition [GO:0032197]		metal ion binding [GO:0046872]; RNA binding [GO:0003723]; RNA-directed DNA polymerase activity [GO:0003964]; type II site-specific deoxyribonuclease activity [GO:0009036]	DYKSCCYK;EKNQIDTIK;GCGEIGTLVHCWWDCK;GDITTDPTEIQTTIREYYKHLYANK;INESRSWFFER;IYNELKQIYK;LETIILSK;LPMTFFTELEK;QPTTWEKIFATYSSDK;SFCTAKETTIR;TAWYWYQNR;VNKDTQELNSALHQTDLIDIYR;WCWENWLAICR;YLGIQLTR	14	13.7	0.99098	-48.722	12.8752	11.9745	12.9017	11.6354	8.69115	7.94848	13.2115	13.0841	12.6794
O00391	O00391	QSOX1_HUMAN	Sulfhydryl oxidase 1 (hQSOX) (EC 1.8.3.2) (Quiescin Q6)	QSOX1 QSCN6 UNQ2520/PRO6013	Homo sapiens (Human)	extracellular matrix assembly [GO:0085029]; negative regulation of macroautophagy [GO:0016242]; protein folding [GO:0006457]	endoplasmic reticulum lumen [GO:0005788]; extracellular exosome [GO:0070062]; extracellular region [GO:0005576]; extracellular space [GO:0005615]; Golgi apparatus [GO:0005794]; Golgi membrane [GO:0000139]; intercellular bridge [GO:0045171]; intracellular membrane-bounded organelle [GO:0043231]; platelet alpha granule lumen [GO:0031093]; specific granule lumen [GO:0035580]; tertiary granule lumen …	FAD binding [GO:0071949]; flavin-dependent sulfhydryl oxidase activity [GO:0016971]; protein disulfide isomerase activity [GO:0003756]	AKEVLPAIRGYVHYFFGCR;GYVHYFFGCR;LVALKKFVAVLAK;NRLWGPLEVR	4	5.6	1.0033	-11.448	0	8.66754	11.1053	0	0	0	0	0	0
O00398	O00398	P2Y10_HUMAN	Putative P2Y purinoceptor 10 (P2Y10) (P2Y-like receptor)	P2RY10	Homo sapiens (Human)	phospholipase C-activating G protein-coupled receptor signaling pathway [GO:0007200]; positive regulation of Rho protein signal transduction [GO:0035025]	plasma membrane [GO:0005886]	G protein-coupled receptor activity [GO:0004930]	QPPMAFQGISERQKALR	1	5	1.0247	-1.308	0	0	0	7.36115	0	0	0	0	0
O00399	O00399	DCTN6_HUMAN	Dynactin subunit 6 (Dynactin subunit p27) (Protein WS-3)	DCTN6 WS3	Homo sapiens (Human)	mitotic spindle organization [GO:0007052]	centrosome [GO:0005813]; cytosol [GO:0005829]; dynactin complex [GO:0005869]; kinetochore [GO:0000776]	dynein complex binding [GO:0070840]	MAEKTQK	1	3.7	1.0347	-0.91269	0	0	0	0	0	0	13.1554	0	0
O00401	O00401	WASL_HUMAN	Actin nucleation-promoting factor WASL (Neural Wiskott-Aldrich syndrome protein) (N-WASP)	WASL	Homo sapiens (Human)	actin filament polymerization [GO:0030041]; actin polymerization or depolymerization [GO:0008154]; cell division [GO:0051301]; dendritic spine morphogenesis [GO:0060997]; negative regulation of lymphocyte migration [GO:2000402]; negative regulation of membrane tubulation [GO:1903526]; positive regulation of clathrin-dependent endocytosis [GO:2000370]; positive regulation of filopodium assembly [G…	actin cap [GO:0030478]; actin cytoskeleton [GO:0015629]; cytoplasm [GO:0005737]; cytoplasmic vesicle [GO:0031410]; cytosol [GO:0005829]; endocytic vesicle membrane [GO:0030666]; endoplasmic reticulum membrane [GO:0005789]; extracellular exosome [GO:0070062]; glutamatergic synapse [GO:0098978]; lamellipodium [GO:0030027]; nucleus [GO:0005634]; plasma membrane [GO:0005886]	actin binding [GO:0003779]; GTPase regulator activity [GO:0030695]; microtubule binding [GO:0008017]	DRETSKVIYDFIEK;ETSKVIYDFIEK;GAPPPPPSR;MSSVQQQPPPPR	4	6.9	1.0067	-5.761	12.107	14.8182	12.4656	8.87793	0	11.6187	0	0	12.2048
O00409	O00409	FOXN3_HUMAN	Forkhead box protein N3 (Checkpoint suppressor 1)	FOXN3 C14orf116 CHES1	Homo sapiens (Human)	craniofacial suture morphogenesis [GO:0097094]; mitotic G2 DNA damage checkpoint signaling [GO:0007095]; negative regulation of DNA-templated transcription [GO:0045892]; regulation of DNA-templated transcription [GO:0006355]	chromatin [GO:0000785]; nucleus [GO:0005634]	cis-regulatory region sequence-specific DNA binding [GO:0000987]; DNA-binding transcription factor activity [GO:0003700]; DNA-binding transcription factor activity, RNA polymerase II-specific [GO:0000981]	GPVMPPSKKPESSGISVSSGLSQCYGGSGFSK;QNLIQALK;SCLNNITNRTAK	3	10.6	0.9935	-16.146	0	6.15273	11.8891	0	0	14.461	0	0	0
O00410	O00410	IPO5_HUMAN	Importin-5 (Imp5) (Importin subunit beta-3) (Karyopherin beta-3) (Ran-binding protein 5) (RanBP5)	IPO5 KPNB3 RANBP5	Homo sapiens (Human)	cellular response to amino acid stimulus [GO:0071230]; cytoplasmic pattern recognition receptor signaling pathway [GO:0002753]; negative regulation of cyclin-dependent protein serine/threonine kinase activity [GO:0045736]; NLS-bearing protein import into nucleus [GO:0006607]; positive regulation of protein import into nucleus [GO:0042307]; protein import into nucleus [GO:0006606]; ribosomal prote…	cytoplasm [GO:0005737]; cytosol [GO:0005829]; Golgi apparatus [GO:0005794]; membrane [GO:0016020]; nuclear membrane [GO:0031965]; nuclear pore [GO:0005643]; nucleolus [GO:0005730]; nucleoplasm [GO:0005654]; nucleus [GO:0005634]	GTPase inhibitor activity [GO:0005095]; nuclear import signal receptor activity [GO:0061608]; nuclear localization sequence binding [GO:0008139]; RNA binding [GO:0003723]; small GTPase binding [GO:0031267]	AKLEEHFKNQELR;HIVENAVQKELR;QMAAVLLRR;VIQSADSKTK;YAEYFLRPMLQYVCDNSPEVR	5	5.9	0.99492	-18.192	8.9629	11.3652	10.6334	0	0	0	10.4809	19.0499	0
O00411	O00411	RPOM_HUMAN	DNA-directed RNA polymerase, mitochondrial (MtRPOL) (EC 2.7.7.6)	POLRMT	Homo sapiens (Human)	mitochondrial transcription [GO:0006390]; transcription initiation at mitochondrial promoter [GO:0006391]	mitochondrial DNA-directed RNA polymerase complex [GO:0034245]; mitochondrial matrix [GO:0005759]; mitochondrial nucleoid [GO:0042645]; mitochondrion [GO:0005739]; protein-containing complex [GO:0032991]	3'-5'-RNA exonuclease activity [GO:0000175]; DNA primase activity [GO:0003896]; DNA-directed 5'-3' RNA polymerase activity [GO:0003899]; mitochondrial promoter sequence-specific DNA binding [GO:0001018]; RNA binding [GO:0003723]; sequence-specific DNA binding [GO:0043565]	MSALCWGR;MSALCWGRGAAGLKR;VLDLVLQLFQAK;VQMGAKDATPVPCGR	4	3.4	1.0004	-9.1499	12.0891	0	0	15.3376	11.3542	0	16.0782	12.8376	13.0962
O00418	O00418	EF2K_HUMAN	Eukaryotic elongation factor 2 kinase (eEF-2 kinase) (eEF-2K) (EC 2.7.11.20) (Calcium/calmodulin-dependent eukaryotic elongation factor 2 kinase)	EEF2K	Homo sapiens (Human)	cellular response to anoxia [GO:0071454]; cellular response to brain-derived neurotrophic factor stimulus [GO:1990416]; cellular response to calcium ion [GO:0071277]; cellular response to cAMP [GO:0071320]; cellular response to insulin stimulus [GO:0032869]; myosin II filament disassembly [GO:0031037]; negative regulation of apoptotic process [GO:0043066]; positive regulation of dendritic spine m…	cytoplasm [GO:0005737]; cytosol [GO:0005829]; dendritic spine [GO:0043197]; glutamatergic synapse [GO:0098978]; postsynaptic density [GO:0014069]	ATP binding [GO:0005524]; calcium ion binding [GO:0005509]; calmodulin binding [GO:0005516]; elongation factor-2 kinase activity [GO:0004686]; protein kinase activity [GO:0004672]; translation factor activity, RNA binding [GO:0008135]	ADEDLIFR;DPQRSGDLYTQAAEAAMEAMK;VHLAMVR;YESDEDSLGSSGR	4	6.8	0.99638	-21.115	11.9647	11.6575	0	0	16.1975	0	0	11.8721	11.876
O00421	O00421	CCRL2_HUMAN	C-C chemokine receptor-like 2 (Chemokine receptor CCR11) (Chemokine receptor X) (Putative MCP-1 chemokine receptor)	CCRL2 CCR11 CCR6 CKRX CRAM HCR	Homo sapiens (Human)	calcium-mediated signaling [GO:0019722]; cell chemotaxis [GO:0060326]; chemotaxis [GO:0006935]; G protein-coupled receptor signaling pathway [GO:0007186]; immune response [GO:0006955]; inflammatory response [GO:0006954]; positive regulation of cytosolic calcium ion concentration [GO:0007204]	cytoplasm [GO:0005737]; external side of plasma membrane [GO:0009897]; plasma membrane [GO:0005886]	C-C chemokine binding [GO:0019957]; C-C chemokine receptor activity [GO:0016493]; CCR chemokine receptor binding [GO:0048020]; chemokine receptor activity [GO:0004950]; chemokine receptor binding [GO:0042379]	CFHLRSNTPLQPRGQSAQGTSR;TPFLPADETFWK	2	9.9	0.9979	-12.694	0	0	0	0	0	0	13.2093	14.0855	0
O00422	O00422	SAP18_HUMAN	Histone deacetylase complex subunit SAP18 (18 kDa Sin3-associated polypeptide) (2HOR0202) (Cell growth-inhibiting gene 38 protein) (Sin3-associated polypeptide p18)	SAP18 GIG38	Homo sapiens (Human)	mRNA processing [GO:0006397]; negative regulation of DNA-templated transcription [GO:0045892]; negative regulation of mRNA splicing, via spliceosome [GO:0048025]; positive regulation of apoptotic process [GO:0043065]; regulation of alternative mRNA splicing, via spliceosome [GO:0000381]; regulation of transcription by RNA polymerase II [GO:0006357]; RNA splicing [GO:0008380]	ASAP complex [GO:0061574]; cytosol [GO:0005829]; histone deacetylase complex [GO:0000118]; nuclear body [GO:0016604]; nuclear speck [GO:0016607]; nucleoplasm [GO:0005654]; nucleus [GO:0005634]	RNA binding [GO:0003723]; transcription corepressor activity [GO:0003714]	EPEKPIDREKTCPLLLR	1	11.1	1.0234	-1.3069	0	0	0	0	0	0	0	0	8.85
O00423	O00423	EMAL1_HUMAN	Echinoderm microtubule-associated protein-like 1 (EMAP-1) (HuEMAP-1)	EML1 EMAP1 EMAPL EMAPL1	Homo sapiens (Human)	brain development [GO:0007420]; hematopoietic progenitor cell differentiation [GO:0002244]; microtubule cytoskeleton organization [GO:0000226]; mitotic spindle organization [GO:0007052]; neuroblast proliferation [GO:0007405]	cytosol [GO:0005829]; microtubule [GO:0005874]; microtubule associated complex [GO:0005875]; mitotic spindle midzone [GO:1990023]; mitotic spindle pole [GO:0097431]; perinuclear region of cytoplasm [GO:0048471]	calcium ion binding [GO:0005509]; microtubule binding [GO:0008017]; tubulin binding [GO:0015631]	ARPLMQTLPLR;LKLEWVYGYRGR;QLPPHVR;SNGGTNLCAVDDSNDHVLSVWDWQK;TGSTSSSSSGK;VSPGGRRESNGDSR	6	9.8	1.0039	-10.871	0	9.05707	0	11.4588	14.9023	6.142	0	14.7403	6.18174
O00425	O00425	IF2B3_HUMAN	Insulin-like growth factor 2 mRNA-binding protein 3 (IGF2 mRNA-binding protein 3) (IMP-3) (IGF-II mRNA-binding protein 3) (KH domain-containing protein overexpressed in cancer) (hKOC) (VICKZ family member 3)	IGF2BP3 IMP3 KOC1 VICKZ3	Homo sapiens (Human)	anatomical structure morphogenesis [GO:0009653]; CRD-mediated mRNA stabilization [GO:0070934]; mRNA transport [GO:0051028]; negative regulation of translation [GO:0017148]; nervous system development [GO:0007399]; regulation of cytokine production [GO:0001817]; translation [GO:0006412]	cytoplasm [GO:0005737]; cytoplasmic stress granule [GO:0010494]; cytosol [GO:0005829]; nucleus [GO:0005634]; P-body [GO:0000932]	mRNA 3'-UTR binding [GO:0003730]; mRNA 5'-UTR binding [GO:0048027]; N6-methyladenosine-containing RNA reader activity [GO:1990247]; RNA binding [GO:0003723]; translation regulator activity [GO:0045182]	EEVKLEAHIR;GRRGLGQR;IELHGKPIEVEHSVPKRQR	3	6.4	0.99299	-14.543	4.66931	0	0	0	0	0	0	12.1268	12.294
O00429	O00429	DNM1L_HUMAN	Dynamin-1-like protein (EC 3.6.5.5) (Dnm1p/Vps1p-like protein) (DVLP) (Dynamin family member proline-rich carboxyl-terminal domain less) (Dymple) (Dynamin-like protein) (Dynamin-like protein 4) (Dynamin-like protein IV) (HdynIV) (Dynamin-related protein 1)	DNM1L DLP1 DRP1	Homo sapiens (Human)	calcium ion transport [GO:0006816]; endocytosis [GO:0006897]; heart contraction [GO:0060047]; intracellular distribution of mitochondria [GO:0048312]; mitochondrial fission [GO:0000266]; mitochondrial fragmentation involved in apoptotic process [GO:0043653]; mitochondrial membrane fission [GO:0090149]; mitochondrion organization [GO:0007005]; mitocytosis [GO:0160040]; peroxisome fission [GO:00165…	brush border [GO:0005903]; clathrin-coated pit [GO:0005905]; cytoplasm [GO:0005737]; cytosol [GO:0005829]; endoplasmic reticulum [GO:0005783]; endoplasmic reticulum membrane [GO:0005789]; Golgi apparatus [GO:0005794]; intracellular membrane-bounded organelle [GO:0043231]; membrane [GO:0016020]; microtubule [GO:0005874]; mitochondrial outer membrane [GO:0005741]; mitochondrion [GO:0005739]; perinu…	GTP binding [GO:0005525]; GTP-dependent protein binding [GO:0030742]; GTPase activator activity [GO:0005096]; GTPase activity [GO:0003924]; identical protein binding [GO:0042802]; lipid binding [GO:0008289]; microtubule binding [GO:0008017]; protein homodimerization activity [GO:0042803]; small GTPase binding [GO:0031267]; ubiquitin protein ligase binding [GO:0031625]	DIELQIRELILR;EQRDCEVIERLIK;NRLARELPSAVSR;SSVLESLVGRDLLPR	4	7.2	1.0075	-2.7576	10.0808	10.6299	0	0	8.12593	0	10.1925	7.72683	11.0918
O00442	O00442	RTCA_HUMAN	RNA 3'-terminal phosphate cyclase (RNA cyclase) (RNA-3'-phosphate cyclase) (EC 6.5.1.4) (RNA terminal phosphate cyclase domain-containing protein 1) (RTC domain-containing protein 1)	RTCA RPC RPC1 RTC1 RTCD1	Homo sapiens (Human)	negative regulation of optical nerve axon regeneration [GO:1905592]; RNA processing [GO:0006396]	nucleoplasm [GO:0005654]; nucleus [GO:0005634]	ATP binding [GO:0005524]; RNA binding [GO:0003723]; RNA-3'-phosphate cyclase activity [GO:0003963]	GYYPKGGGEVIVRMSPVK;IYGRAFVAGVLPFK;SEDEEDAAK	3	11.2	1.0092	-2.318	0	9.02677	0	10.889	9.55007	9.75661	0	9.46875	0
O00443	O00443	P3C2A_HUMAN	Phosphatidylinositol 4-phosphate 3-kinase C2 domain-containing subunit alpha (PI3K-C2-alpha) (PtdIns-3-kinase C2 subunit alpha) (EC 2.7.1.137) (EC 2.7.1.153) (EC 2.7.1.154) (Phosphoinositide 3-kinase-C2-alpha)	PIK3C2A	Homo sapiens (Human)	clathrin coat assembly [GO:0048268]; endocytosis [GO:0006897]; epidermal growth factor receptor signaling pathway [GO:0007173]; exocytosis [GO:0006887]; insulin receptor signaling pathway [GO:0008286]; membrane organization [GO:0061024]; phosphatidylinositol 3-kinase/protein kinase B signal transduction [GO:0043491]; phosphatidylinositol biosynthetic process [GO:0006661]; phosphatidylinositol-3-p…	clathrin-coated vesicle [GO:0030136]; cytoplasm [GO:0005737]; cytosol [GO:0005829]; extracellular exosome [GO:0070062]; intracellular membrane-bounded organelle [GO:0043231]; membrane [GO:0016020]; nucleoplasm [GO:0005654]; phosphatidylinositol 3-kinase complex [GO:0005942]; plasma membrane [GO:0005886]; trans-Golgi network [GO:0005802]; vesicle [GO:0031982]	1-phosphatidylinositol-3-kinase activity [GO:0016303]; 1-phosphatidylinositol-4,5-bisphosphate 3-kinase activity [GO:0046934]; 1-phosphatidylinositol-4-phosphate 3-kinase activity [GO:0035005]; ATP binding [GO:0005524]; clathrin binding [GO:0030276]; phosphatidylinositol binding [GO:0035091]	AQVYNKQDYDLMVFPESDSQKR;GSLNPENPVQVSINQLTAAIYDLLR;HYIYVVR;HYIYVVRILREGQIEPSFVFR;LTQAELEKLLLDDSFETK;QAAFQNGFNPR;SLAVTWIEAISDDELTDLLPQFVQALK;VSLPLFDFKR;YEIYLNSSLVQFLLSR	9	8.9	0.99165	-26.245	9.98769	0	13.2279	16.3954	15.0036	15.1161	14.3485	14.2671	17.1067
O00444	O00444	PLK4_HUMAN	Serine/threonine-protein kinase PLK4 (EC 2.7.11.21) (Polo-like kinase 4) (PLK-4) (Serine/threonine-protein kinase 18) (Serine/threonine-protein kinase Sak)	PLK4 SAK STK18	Homo sapiens (Human)	centriole replication [GO:0007099]; cilium assembly [GO:0060271]; de novo centriole assembly involved in multi-ciliated epithelial cell differentiation [GO:0098535]; positive regulation of centriole replication [GO:0046601]; protein phosphorylation [GO:0006468]; trophoblast giant cell differentiation [GO:0060707]	centriole [GO:0005814]; centrosome [GO:0005813]; cleavage furrow [GO:0032154]; cytosol [GO:0005829]; deuterosome [GO:0098536]; nucleolus [GO:0005730]; nucleus [GO:0005634]; procentriole [GO:0120098]; procentriole replication complex [GO:0120099]; XY body [GO:0001741]	ATP binding [GO:0005524]; identical protein binding [GO:0042802]; protein serine kinase activity [GO:0106310]; protein serine/threonine kinase activity [GO:0004674]	DLIHQLLRR;KTTEYDSISPNR;MYMDHANEGHR;MYMDHANEGHRICLALESIISEEER;TRGMEPPWGYQNR	5	6.1	0.99439	-17.799	11.3361	0	0	11.3817	5.04715	13.0858	14.7045	0	9.06207
O00445	O00445	SYT5_HUMAN	Synaptotagmin-5 (Synaptotagmin V) (SytV)	SYT5	Homo sapiens (Human)	calcium ion-regulated exocytosis of neurotransmitter [GO:0048791]; chemical synaptic transmission [GO:0007268]; regulation of calcium ion-dependent exocytosis [GO:0017158]; synaptic vesicle endocytosis [GO:0048488]	axon [GO:0030424]; dense core granule [GO:0031045]; exocytic vesicle [GO:0070382]; neuronal cell body [GO:0043025]; neuronal dense core vesicle membrane [GO:0099012]; perinuclear region of cytoplasm [GO:0048471]; plasma membrane [GO:0005886]; proximal neuron projection [GO:1990769]; recycling endosome membrane [GO:0055038]; synaptic vesicle membrane [GO:0030672]	calcium ion binding [GO:0005509]; calcium-dependent phospholipid binding [GO:0005544]; clathrin binding [GO:0030276]; phosphatidylinositol-4,5-bisphosphate binding [GO:0005546]; phosphatidylserine binding [GO:0001786]; protein heterodimerization activity [GO:0046982]; SNARE binding [GO:0000149]; syntaxin binding [GO:0019905]	VPYVELGGR;VQVELTVLDYDKLGK	2	6.2	1.0288	-1.2906	0	0	11.113	0	10.9088	0	11.7287	0	0
O00451	O00451	GFRA2_HUMAN	GDNF family receptor alpha-2 (GDNF receptor alpha-2) (GDNFR-alpha-2) (GFR-alpha-2) (GDNF receptor beta) (GDNFR-beta) (Neurturin receptor alpha) (NRTNR-alpha) (NTNR-alpha) (RET ligand 2) (TGF-beta-related neurotrophic factor receptor 2)	GFRA2 GDNFRB RETL2 TRNR2	Homo sapiens (Human)	cell surface receptor protein tyrosine kinase signaling pathway [GO:0007169]; glial cell-derived neurotrophic factor receptor signaling pathway [GO:0035860]; nervous system development [GO:0007399]	external side of plasma membrane [GO:0009897]; extrinsic component of membrane [GO:0019898]; plasma membrane [GO:0005886]; receptor complex [GO:0043235]	glial cell-derived neurotrophic factor receptor activity [GO:0016167]; heparan sulfate binding [GO:1904399]	EISPTERCNR;GVCRTDHLCRSR	2	4.7	1.0061	-7.1276	4.83137	0	0	0	0	0	0	0	9.98257
O00458	O00458	IFRD1_HUMAN	Interferon-related developmental regulator 1 (Nerve growth factor-inducible protein PC4)	IFRD1	Homo sapiens (Human)	muscle cell differentiation [GO:0042692]; myoblast fate determination [GO:0007518]; negative regulation of axon extension [GO:0030517]; negative regulation of collateral sprouting [GO:0048671]; skeletal muscle tissue regeneration [GO:0043403]; striated muscle tissue development [GO:0014706]	nucleus [GO:0005634]; sarcoplasm [GO:0016528]		GLIDLTLDKSAKTR;KGKSDEQR	2	4.9	0.9967	-12.779	6.6659	0	0	6.00841	0	0	0	0	10.8099
O00459	O00459	P85B_HUMAN	Phosphatidylinositol 3-kinase regulatory subunit beta (PI3-kinase regulatory subunit beta) (PI3K regulatory subunit beta) (PtdIns-3-kinase regulatory subunit beta) (Phosphatidylinositol 3-kinase 85 kDa regulatory subunit beta) (PI3-kinase subunit p85-beta) (PtdIns-3-kinase regulatory subunit p85-beta)	PIK3R2	Homo sapiens (Human)	B cell differentiation [GO:0030183]; cellular response to insulin stimulus [GO:0032869]; immune response [GO:0006955]; insulin receptor signaling pathway [GO:0008286]; intracellular glucose homeostasis [GO:0001678]; negative regulation of MAPK cascade [GO:0043409]; phosphatidylinositol 3-kinase/protein kinase B signal transduction [GO:0043491]; phosphatidylinositol phosphate biosynthetic process …	cytosol [GO:0005829]; focal adhesion [GO:0005925]; nucleus [GO:0005634]; phosphatidylinositol 3-kinase complex [GO:0005942]; phosphatidylinositol 3-kinase complex, class IA [GO:0005943]	1-phosphatidylinositol-3-kinase regulator activity [GO:0046935]; phosphatidylinositol 3-kinase regulatory subunit binding [GO:0036312]; phosphotyrosine residue binding [GO:0001784]; protein heterodimerization activity [GO:0046982]; protein phosphatase binding [GO:0019903]; receptor tyrosine kinase binding [GO:0030971]	AGPEGFQYR;CPQSVGWMPGLNERTRQR;RDGTFLIR;TAIEAFNETIKIFEEQGQTQEKCSK;TWYVGKINR;TWYVGKINRTQAEEMLSGK	6	10.9	0.98888	-32.672	0	9.18725	0	10.6151	0	10.5158	11.7379	10.5551	9.98854
O00461	O00461	GOLI4_HUMAN	Golgi integral membrane protein 4 (Golgi integral membrane protein, cis) (GIMPc) (Golgi phosphoprotein 4) (Golgi-localized phosphoprotein of 130 kDa) (Golgi phosphoprotein of 130 kDa)	GOLIM4 GIMPC GOLPH4 GPP130	Homo sapiens (Human)		cis-Golgi network [GO:0005801]; endocytic vesicle [GO:0030139]; endosome membrane [GO:0010008]; Golgi apparatus [GO:0005794]; Golgi cisterna membrane [GO:0032580]; Golgi lumen [GO:0005796]; Golgi membrane [GO:0000139]; membrane [GO:0016020]; transport vesicle [GO:0030133]		EAEFQAPPEPIQQEVER;EEHYEEEEEEEEDGAAVAEKSHR;ETVYNLREENRQLR;FQSPYEEQLEQQR;KQGEDFSRTFNDHK	5	11.6	0.99478	-23.643	0	0	0	0	12.4151	4.38357	0	0	6.79961
O00463	O00463	TRAF5_HUMAN	TNF receptor-associated factor 5 (RING finger protein 84)	TRAF5 RNF84	Homo sapiens (Human)	apoptotic process [GO:0006915]; CD40 signaling pathway [GO:0023035]; interleukin-17-mediated signaling pathway [GO:0097400]; mRNA stabilization [GO:0048255]; positive regulation of canonical NF-kappaB signal transduction [GO:0043123]; positive regulation of cell population proliferation [GO:0008284]; positive regulation of DNA-binding transcription factor activity [GO:0051091]; positive regulatio…	CD40 receptor complex [GO:0035631]; centrosome [GO:0005813]; cytoplasm [GO:0005737]; cytoplasmic side of plasma membrane [GO:0009898]; cytosol [GO:0005829]	identical protein binding [GO:0042802]; thioesterase binding [GO:0031996]; tumor necrosis factor receptor binding [GO:0005164]; ubiquitin protein ligase activity [GO:0061630]; ubiquitin protein ligase binding [GO:0031625]; zinc ion binding [GO:0008270]	FDLRPLMEAVDTVKQKITLLENNDQR;IQQLAETIKK;RNLQQHEHSALR;SQEVFKDNCCKR	4	10.8	1.0118	-6.5288	0	11.5718	0	0	0	0	10.5392	0	12.4552
O00468	O00468	AGRIN_HUMAN	Agrin [Cleaved into: Agrin N-terminal 110 kDa subunit; Agrin C-terminal 110 kDa subunit; Agrin C-terminal 90 kDa fragment (C90); Agrin C-terminal 22 kDa fragment (C22)]	AGRN AGRIN	Homo sapiens (Human)	clustering of voltage-gated sodium channels [GO:0045162]; G protein-coupled acetylcholine receptor signaling pathway [GO:0007213]; neuromuscular junction development [GO:0007528]; positive regulation of filopodium assembly [GO:0051491]; positive regulation of GTPase activity [GO:0043547]; positive regulation of synaptic assembly at neuromuscular junction [GO:0045887]; positive regulation of trans…	basement membrane [GO:0005604]; collagen-containing extracellular matrix [GO:0062023]; extracellular exosome [GO:0070062]; extracellular region [GO:0005576]; Golgi lumen [GO:0005796]; lysosomal lumen [GO:0043202]; plasma membrane [GO:0005886]; synapse [GO:0045202]	calcium ion binding [GO:0005509]; chondroitin sulfate binding [GO:0035374]; dystroglycan binding [GO:0002162]; heparan sulfate proteoglycan binding [GO:0043395]; laminin binding [GO:0043236]; sialic acid binding [GO:0033691]; structural constituent of cytoskeleton [GO:0005200]	AQCSQQRR;DQCPEPCR;IFFVNPAPPYLWPAHK;IRLLSRGPCGSR;RACARQENVFK;SAGDVDTLAFDGR;VRVWRYLK	7	3.7	0.99019	-35.574	0	8.7658	5.69738	9.81328	13.9724	14.2622	7.06221	0	0
O00469	O00469	PLOD2_HUMAN	Procollagen-lysine,2-oxoglutarate 5-dioxygenase 2 (EC 1.14.11.4) (Lysyl hydroxylase 2) (LH2)	PLOD2	Homo sapiens (Human)	hydroxylysine biosynthetic process [GO:0046947]; peptidyl-lysine hydroxylation [GO:0017185]; protein modification process [GO:0036211]; response to hypoxia [GO:0001666]	endoplasmic reticulum [GO:0005783]; endoplasmic reticulum membrane [GO:0005789]; extracellular exosome [GO:0070062]; rough endoplasmic reticulum membrane [GO:0030867]	iron ion binding [GO:0005506]; L-ascorbic acid binding [GO:0031418]; procollagen-lysine 5-dioxygenase activity [GO:0008475]	DKLDPDMALCR;KIIAPLVTRHGK;NMGMDFCRQDEK;NYFVRDKLDPDMALCR;YNCSIESPRKGWSFMHPGR	5	8	1.0017	-8.9535	13.5801	0	8.28026	11.5534	0	0	4.04334	0	14.5952
O00470	O00470	MEIS1_HUMAN	Homeobox protein Meis1	MEIS1	Homo sapiens (Human)	angiogenesis [GO:0001525]; animal organ morphogenesis [GO:0009887]; brain development [GO:0007420]; cell growth involved in cardiac muscle cell development [GO:0061049]; definitive hemopoiesis [GO:0060216]; embryonic pattern specification [GO:0009880]; eye development [GO:0001654]; hemopoiesis [GO:0030097]; lens morphogenesis in camera-type eye [GO:0002089]; locomotory behavior [GO:0007626]; mega…	chromatin [GO:0000785]; nucleus [GO:0005634]; transcription regulator complex [GO:0005667]	chromatin binding [GO:0003682]; DNA binding [GO:0003677]; DNA-binding transcription activator activity, RNA polymerase II-specific [GO:0001228]; DNA-binding transcription factor activity, RNA polymerase II-specific [GO:0000981]; RNA polymerase II cis-regulatory region sequence-specific DNA binding [GO:0000978]	VHELCDNFCHR	1	2.8	1.01	-3.6907	0	8.42177	0	0	0	0	0	0	0
O00471	O00471	EXOC5_HUMAN	Exocyst complex component 5 (Exocyst complex component Sec10) (hSec10)	EXOC5 SEC10 SEC10L1	Homo sapiens (Human)	epithelial cell apoptotic process [GO:1904019]; establishment of planar polarity [GO:0001736]; exocytosis [GO:0006887]; Golgi to plasma membrane transport [GO:0006893]; membrane fission [GO:0090148]; mitotic cytokinesis [GO:0000281]; non-motile cilium assembly [GO:1905515]; post-Golgi vesicle-mediated transport [GO:0006892]; protein localization to plasma membrane [GO:0072659]; protein transport …	cytoplasm [GO:0005737]; cytosol [GO:0005829]; exocyst [GO:0000145]; midbody [GO:0030496]	small GTPase binding [GO:0031267]	EIIEQMEMKLDTGIDR;IKNSMDGKNVDTVLMELGVR	2	5.1	1.0124	-1.9646	15.9451	16.1316	0	0	0	11.3584	0	0	0
O00472	O00472	ELL2_HUMAN	RNA polymerase II elongation factor ELL2	ELL2	Homo sapiens (Human)	positive regulation of transcription elongation by RNA polymerase II [GO:0032968]; snRNA transcription by RNA polymerase II [GO:0042795]; transcription elongation by RNA polymerase II [GO:0006368]	nucleoplasm [GO:0005654]; transcription elongation factor complex [GO:0008023]	cis-regulatory region sequence-specific DNA binding [GO:0000987]	CEYLHNK;GTQDLPVDSFSQNDSIYEDQQDK;IPKNDPLNEVHNFNFYLSNVGK;KHDIETIEEKEEDLK;MTQAEEESRNR;QSSPNYHEEKYRCEYLHNK;RLLDSEFIDPLMNKK	7	16.4	0.98968	-27.243	0	12.7654	12.9175	9.10607	0	0	0	12.8067	13.608
O00476	O00476	NPT4_HUMAN	Sodium-dependent phosphate transport protein 4 (Na(+)/PI cotransporter 4) (NPT4) (Sodium/phosphate cotransporter 4) (Solute carrier family 17 member 3)	SLC17A3 NPT4	Homo sapiens (Human)	glucose-6-phosphate transport [GO:0015760]; monoatomic anion transport [GO:0006820]; monoatomic ion transmembrane transport [GO:0034220]; organic anion transport [GO:0015711]; phosphate ion transport [GO:0006817]; sodium ion transport [GO:0006814]; urate metabolic process [GO:0046415]; urate transport [GO:0015747]; xenobiotic detoxification by transmembrane export across the plasma membrane [GO:1…	apical plasma membrane [GO:0016324]; brush border membrane [GO:0031526]; cytoplasm [GO:0005737]; endoplasmic reticulum membrane [GO:0005789]; perinuclear region of cytoplasm [GO:0048471]; plasma membrane [GO:0005886]	efflux transmembrane transporter activity [GO:0015562]; organic anion transmembrane transporter activity [GO:0008514]; sodium:phosphate symporter activity [GO:0005436]; toxin transmembrane transporter activity [GO:0019534]; urate transmembrane transporter activity [GO:0015143]; voltage-gated monoatomic anion channel activity [GO:0008308]; xenobiotic transmembrane transporter activity [GO:0042910]	EYIISSLKQQVGSSK;WGPPQER	2	5.2	0.99574	-21.632	0	0	0	0	0	0	0	7.69655	0
O00478	O00478	BT3A3_HUMAN	Butyrophilin subfamily 3 member A3	BTN3A3 BTF3	Homo sapiens (Human)	regulation of cytokine production [GO:0001817]; T cell mediated immunity [GO:0002456]; T cell receptor signaling pathway [GO:0050852]	external side of plasma membrane [GO:0009897]; membrane [GO:0016020]; plasma membrane [GO:0005886]	signaling receptor binding [GO:0005102]	EVEDRQSAPYR;GRTSILR;HYWEVEVGDR;KEWHIGVCSKNVER	4	7.2	1.0284	-1.0699	0	0	0	6.67539	0	0	8.16897	0	0
O00481	O00481	BT3A1_HUMAN	Butyrophilin subfamily 3 member A1 (CD antigen CD277)	BTN3A1 BTF5	Homo sapiens (Human)	activated T cell proliferation [GO:0050798]; adaptive immune response [GO:0002250]; positive regulation of cytokine production [GO:0001819]; positive regulation of type II interferon production [GO:0032729]; regulation of cytokine production [GO:0001817]; T cell receptor signaling pathway [GO:0050852]	external side of plasma membrane [GO:0009897]; plasma membrane [GO:0005886]	signaling receptor binding [GO:0005102]	EVEDRQSAPYR;GRTSILR;HYWEVEVGDR;VKLLEELR	4	7	0.99543	-18.534	0	12.6589	0	11.6622	7.11956	0	0	0	11.6746
O00482	O00482	NR5A2_HUMAN	Nuclear receptor subfamily 5 group A member 2 (Alpha-1-fetoprotein transcription factor) (B1-binding factor) (hB1F) (CYP7A promoter-binding factor) (Hepatocytic transcription factor) (Liver receptor homolog 1) (LRH-1)	NR5A2 B1F CPF FTF	Homo sapiens (Human)	acinar cell differentiation [GO:0090425]; bile acid metabolic process [GO:0008206]; calcineurin-mediated signaling [GO:0097720]; cellular response to leukemia inhibitory factor [GO:1990830]; cholesterol homeostasis [GO:0042632]; embryo development ending in birth or egg hatching [GO:0009792]; homeostatic process [GO:0042592]; hormone-mediated signaling pathway [GO:0009755]; pancreas morphogenesis…	chromatin [GO:0000785]; cytoplasm [GO:0005737]; nucleoplasm [GO:0005654]; nucleus [GO:0005634]; RNA polymerase II transcription regulator complex [GO:0090575]	chromatin binding [GO:0003682]; DNA binding [GO:0003677]; DNA-binding transcription activator activity, RNA polymerase II-specific [GO:0001228]; DNA-binding transcription factor activity [GO:0003700]; DNA-binding transcription factor activity, RNA polymerase II-specific [GO:0000981]; nuclear receptor activity [GO:0004879]; phospholipid binding [GO:0005543]; RNA polymerase II cis-regulatory region…	NKFGPMYKR;RTVQNNKR	2	3.1	0.99769	-12.506	0	0	0	0	0	5.17109	0	0	0
O00487	O00487	PSDE_HUMAN	26S proteasome non-ATPase regulatory subunit 14 (EC 3.4.19.-) (26S proteasome regulatory subunit RPN11) (26S proteasome-associated PAD1 homolog 1)	PSMD14 POH1	Homo sapiens (Human)	double-strand break repair via homologous recombination [GO:0000724]; double-strand break repair via nonhomologous end joining [GO:0006303]; proteasome-mediated ubiquitin-dependent protein catabolic process [GO:0043161]; protein deubiquitination [GO:0016579]; protein K63-linked deubiquitination [GO:0070536]; regulation of proteasomal protein catabolic process [GO:0061136]; response to ethanol [GO…	cytosol [GO:0005829]; cytosolic proteasome complex [GO:0031597]; extracellular region [GO:0005576]; ficolin-1-rich granule lumen [GO:1904813]; nucleoplasm [GO:0005654]; nucleus [GO:0005634]; proteasome accessory complex [GO:0022624]; proteasome complex [GO:0000502]; proteasome regulatory particle, lid subcomplex [GO:0008541]; secretory granule lumen [GO:0034774]	endopeptidase activator activity [GO:0061133]; K63-linked deubiquitinase activity [GO:0061578]; metal ion binding [GO:0046872]; metal-dependent deubiquitinase activity [GO:0140492]; metallopeptidase activity [GO:0008237]; proteasome binding [GO:0070628]	AVAVVVDPIQSVK;LINANMMVLGHEPR	2	8.7	1.0711	-0.60499	10.6103	0	0	0	0	0	0	0	10.8747
O00499	O00499	BIN1_HUMAN	Myc box-dependent-interacting protein 1 (Amphiphysin II) (Amphiphysin-like protein) (Box-dependent myc-interacting protein 1) (Bridging integrator 1)	BIN1 AMPHL	Homo sapiens (Human)	cytoskeleton organization [GO:0007010]; endocytosis [GO:0006897]; endosome to lysosome transport [GO:0008333]; lipid tube assembly [GO:0060988]; negative regulation of amyloid-beta formation [GO:1902430]; negative regulation of aspartic-type endopeptidase activity involved in amyloid precursor protein catabolic process [GO:1902960]; negative regulation of calcium ion transmembrane transport via h…	actin cytoskeleton [GO:0015629]; axon [GO:0030424]; axon initial segment [GO:0043194]; axon terminus [GO:0043679]; cerebellar mossy fiber [GO:0044300]; cytoplasm [GO:0005737]; cytosol [GO:0005829]; dendrite [GO:0030425]; endosome [GO:0005768]; extrinsic component of synaptic vesicle membrane [GO:0098850]; glutamatergic synapse [GO:0098978]; I band [GO:0031674]; lipid tube [GO:0060987]; membrane […	actin filament binding [GO:0051015]; aspartic-type endopeptidase inhibitor activity [GO:0019828]; clathrin binding [GO:0030276]; GTPase binding [GO:0051020]; identical protein binding [GO:0042802]; lipid binding [GO:0008289]; phospholipid binding [GO:0005543]; protease binding [GO:0002020]; protein-folding chaperone binding [GO:0051087]; RNA polymerase binding [GO:0070063]; signaling adaptor acti…	KLTRAQEK;LNQNLNDVLVGLEK	2	3.7	1.0227	-1.3443	0	0	0	13.7756	0	10.9054	0	0	0
O00507	O00507	USP9Y_HUMAN	Ubiquitin carboxyl-terminal hydrolase 9Y (EC 3.4.19.12) (Deubiquitinating enzyme FAF-Y) (Fat facets protein-related, Y-linked) (Ubiquitin thioesterase FAF-Y) (Ubiquitin-specific protease 9, Y chromosome) (Ubiquitin-specific-processing protease FAF-Y)	USP9Y DFFRY	Homo sapiens (Human)	BMP signaling pathway [GO:0030509]; cell migration [GO:0016477]; protein deubiquitination [GO:0016579]; proteolysis [GO:0006508]; spermatogenesis [GO:0007283]; transforming growth factor beta receptor signaling pathway [GO:0007179]	cytoplasm [GO:0005737]; cytosol [GO:0005829]; nucleus [GO:0005634]	co-SMAD binding [GO:0070410]; cysteine-type deubiquitinase activity [GO:0004843]; cysteine-type peptidase activity [GO:0008234]; metal ion binding [GO:0046872]	EICSLFGEASQNLSQTQR;ELDMGPYTVAGVANLER;KQNVKFMHNR;LIGQLNLKDK;LKANQVVIHEDFIQSCFDRLK;LQYSLEYFQFVK;SKNHYQK;WVIPALKQIR	8	4.1	1.0041	-11.194	12.0191	11.1923	9.85552	13.7077	0	10.9683	0	0	14.5457
O00515	O00515	LAD1_HUMAN	Ladinin-1 (Lad-1) (Linear IgA disease antigen) (LADA)	LAD1 LAD	Homo sapiens (Human)		actin cytoskeleton [GO:0015629]; basement membrane [GO:0005604]; extracellular exosome [GO:0070062]	cadherin binding [GO:0045296]; structural molecule activity [GO:0005198]	GPWALEEESLVGREPEERK;KELEIPPR	2	5.2	0.9955	-13.592	0	0	0	0	0	0	0	6.88777	21.5248
O00519	O00519	FAAH1_HUMAN	Fatty-acid amide hydrolase 1 (EC 3.5.1.99) (Anandamide amidohydrolase 1) (Fatty acid ester hydrolase) (EC 3.1.1.-) (Oleamide hydrolase 1)	FAAH FAAH1	Homo sapiens (Human)	arachidonic acid metabolic process [GO:0019369]; fatty acid catabolic process [GO:0009062]; monoacylglycerol catabolic process [GO:0052651]; positive regulation of vasoconstriction [GO:0045907]; regulation of trans-synaptic signaling by endocannabinoid, modulating synaptic transmission [GO:0150036]	cytoskeleton [GO:0005856]; endoplasmic reticulum membrane [GO:0005789]; glutamatergic synapse [GO:0098978]; organelle membrane [GO:0031090]; postsynapse [GO:0098794]; presynapse [GO:0098793]	amidase activity [GO:0004040]; fatty acid amide hydrolase activity [GO:0017064]; identical protein binding [GO:0042802]; monoacylglycerol lipase activity [GO:0047372]; phospholipid binding [GO:0005543]	FMREVER;GYFGDIWDKMLQK;KTVIAQWR	3	4.8	0.99237	-15.196	14.7034	14.722	0	7.48027	14.6039	0	0	0	15.3528
O00522	O00522	KRIT1_HUMAN	Krev interaction trapped protein 1 (Krev interaction trapped 1) (Cerebral cavernous malformations 1 protein)	KRIT1 CCM1	Homo sapiens (Human)	angiogenesis [GO:0001525]; cell redox homeostasis [GO:0045454]; endothelium development [GO:0003158]; integrin activation [GO:0033622]; negative regulation of angiogenesis [GO:0016525]; negative regulation of endothelial cell apoptotic process [GO:2000352]; negative regulation of endothelial cell migration [GO:0010596]; negative regulation of endothelial cell proliferation [GO:0001937]; regulatio…	cell-cell junction [GO:0005911]; cytoplasm [GO:0005737]; cytoskeleton [GO:0005856]; extracellular space [GO:0005615]; plasma membrane [GO:0005886]; protein-containing complex [GO:0032991]	GTPase regulator activity [GO:0030695]; microtubule binding [GO:0008017]; phosphatidylinositol-4,5-bisphosphate binding [GO:0005546]	QWVDDFPLHR;QWVDDFPLHRSACEGDSELLSR;SPLNICEENKQNNWEEAAK;VVINPYFGLGAPDYSKIQIPK	4	8.4	0.99552	-18.875	7.27817	0	10.0192	0	0	0	6.2565	0	13.1748
O00526	O00526	UPK2_HUMAN	Uroplakin-2 (UP2) (Uroplakin II) (UPII)	UPK2	Homo sapiens (Human)	epithelial cell differentiation [GO:0030855]	apical plasma membrane [GO:0016324]; extracellular exosome [GO:0070062]; plasma membrane [GO:0005886]		EIPMSTLPRR	1	5.4	1.0651	-0.82125	0	0	0	0	0	0	0	0	11.9925
O00533	O00533	NCHL1_HUMAN	Neural cell adhesion molecule L1-like protein (Close homolog of L1) [Cleaved into: Processed neural cell adhesion molecule L1-like protein]	CHL1 CALL	Homo sapiens (Human)	adult locomotory behavior [GO:0008344]; axon guidance [GO:0007411]; cell adhesion [GO:0007155]; cognition [GO:0050890]; exploration behavior [GO:0035640]; negative regulation of neuron apoptotic process [GO:0043524]; neuron migration [GO:0001764]; signal transduction [GO:0007165]	apical part of cell [GO:0045177]; dendrite [GO:0030425]; extracellular exosome [GO:0070062]; membrane [GO:0016020]; plasma membrane [GO:0005886]	protease binding [GO:0002020]	GGKYSVK;TTVILPLAPFVRYQFRVIAVNEVGR	2	2.6	1.0372	-1.0124	0	0	0	9.56409	0	0	0	0	0
O00534	O00534	VMA5A_HUMAN	von Willebrand factor A domain-containing protein 5A (Breast cancer suppressor candidate 1) (BCSC-1) (Loss of heterozygosity 11 chromosomal region 2 gene A protein)	VWA5A BCSC1 LOH11CR2A	Homo sapiens (Human)		nucleoplasm [GO:0005654]		AISQGHQAFLLEGDSSSR;KAVAWMR	2	3.2	1.0288	-1.2751	12.4239	0	0	0	10.7092	0	0	12.219	0
O00548	O00548	DLL1_HUMAN	Delta-like protein 1 (Drosophila Delta homolog 1) (Delta1) (H-Delta-1)	DLL1 UNQ146/PRO172	Homo sapiens (Human)	astrocyte development [GO:0014002]; cell differentiation [GO:0030154]; cell fate determination [GO:0001709]; cerebellar molecular layer formation [GO:0021688]; cerebellar Purkinje cell layer structural organization [GO:0021693]; clathrin-dependent endocytosis [GO:0072583]; compartment pattern specification [GO:0007386]; determination of left/right symmetry [GO:0007368]; endothelial tip cell fate …	adherens junction [GO:0005912]; apical plasma membrane [GO:0016324]; cytoplasmic vesicle [GO:0031410]; extracellular region [GO:0005576]; membrane raft [GO:0045121]; plasma membrane [GO:0005886]	calcium ion binding [GO:0005509]; Notch binding [GO:0005112]; receptor ligand activity [GO:0048018]; scaffold protein binding [GO:0097110]; Tat protein binding [GO:0030957]	GTPTTLR;TDLKYSYR	2	2.1	1.0252	-1.5859	12.3856	0	0	0	0	11.9861	11.6387	0	0
O00555	O00555	CAC1A_HUMAN	Voltage-dependent P/Q-type calcium channel subunit alpha-1A (Brain calcium channel I) (BI) (Calcium channel, L type, alpha-1 polypeptide isoform 4) (Voltage-gated calcium channel subunit alpha Cav2.1)	CACNA1A CACH4 CACN3 CACNL1A4	Homo sapiens (Human)	calcium ion import across plasma membrane [GO:0098703]; calcium ion transmembrane transport [GO:0070588]; cellular response to amyloid-beta [GO:1904646]; chemical synaptic transmission [GO:0007268]; modulation of chemical synaptic transmission [GO:0050804]; positive regulation of cytosolic calcium ion concentration [GO:0007204]; response to amyloid-beta [GO:1904645]	cell projection [GO:0042995]; cytoplasm [GO:0005737]; membrane [GO:0016020]; neuronal cell body [GO:0043025]; nucleus [GO:0005634]; plasma membrane [GO:0005886]; synapse [GO:0045202]; voltage-gated calcium channel complex [GO:0005891]	amyloid-beta binding [GO:0001540]; high voltage-gated calcium channel activity [GO:0008331]; metal ion binding [GO:0046872]; syntaxin binding [GO:0019905]; voltage-gated calcium channel activity [GO:0005245]	EALYNEMDPDER;EMMAIWPNLSQK;GGEGEGEGPDGGERR;HGAPATYEGDARREDK;HREGSRPARGGEGEGEGPDGGER;HVHRQGGSR;IYAAMMIMEYYRQSKAK;KQARYHDR;LALQKAK;LGQQRAEDFLR;NQKPAKSVWEQR;SHRASERSLGR;VLRVLRPLKTIK;WKAAYTR	14	6.3	0.99116	-49.422	9.78197	13.8637	12.8059	12.6425	10.6555	12.6394	13.1452	13.9428	9.46453
O00559	O00559	RCAS1_HUMAN	Receptor-binding cancer antigen expressed on SiSo cells (Cancer-associated surface antigen RCAS1) (Estrogen receptor-binding fragment-associated gene 9 protein)	EBAG9 RCAS1	Homo sapiens (Human)	adaptive immune memory response involving T cells and B cells [GO:0090717]; regulation of cell growth [GO:0001558]; T cell mediated cytotoxicity [GO:0001913]	Golgi membrane [GO:0000139]; secretory granule [GO:0030141]	peptidase activator activity involved in apoptotic process [GO:0016505]	KMEKEAQR;LMKKEQNK	2	7.5	1.0126	-1.9645	0	0	11.8488	0	0	0	0	0	0
O00560	O00560	SDCB1_HUMAN	Syntenin-1 (Melanoma differentiation-associated protein 9) (MDA-9) (Pro-TGF-alpha cytoplasmic domain-interacting protein 18) (TACIP18) (Scaffold protein Pbp1) (Syndecan-binding protein 1)	SDCBP MDA9 SYCL	Homo sapiens (Human)	actin cytoskeleton organization [GO:0030036]; chemical synaptic transmission [GO:0007268]; intracellular signal transduction [GO:0035556]; negative regulation of receptor internalization [GO:0002091]; negative regulation of transcription by RNA polymerase II [GO:0000122]; positive regulation of cell growth [GO:0030307]; positive regulation of cell migration [GO:0030335]; positive regulation of ce…	adherens junction [GO:0005912]; azurophil granule lumen [GO:0035578]; blood microparticle [GO:0072562]; cytoplasm [GO:0005737]; cytoskeleton [GO:0005856]; cytosol [GO:0005829]; endoplasmic reticulum membrane [GO:0005789]; extracellular exosome [GO:0070062]; extracellular region [GO:0005576]; extracellular space [GO:0005615]; extracellular vesicle [GO:1903561]; focal adhesion [GO:0005925]; interle…	cell adhesion molecule binding [GO:0050839]; cytoskeletal anchor activity [GO:0008093]; ephrin receptor binding [GO:0046875]; frizzled binding [GO:0005109]; growth factor binding [GO:0019838]; identical protein binding [GO:0042802]; interleukin-5 receptor binding [GO:0005137]; ionotropic glutamate receptor binding [GO:0035255]; neurexin family protein binding [GO:0042043]; phosphatidylinositol-4,…	LYPELSQYMGLSLNEEEIR;QAFGEKITMTIR	2	10.4	1.0078	-5.1324	0	3.88294	13.938	0	0	0	0	0	4.8214
O00566	O00566	MPP10_HUMAN	U3 small nucleolar ribonucleoprotein protein MPP10 (M phase phosphoprotein 10)	MPHOSPH10 MPP10	Homo sapiens (Human)	maturation of SSU-rRNA [GO:0030490]; ribosomal small subunit biogenesis [GO:0042274]; RNA processing [GO:0006396]; RNA splicing [GO:0008380]; RNA splicing, via transesterification reactions [GO:0000375]	chromosome [GO:0005694]; Mpp10 complex [GO:0034457]; nucleolus [GO:0005730]; nucleoplasm [GO:0005654]; small-subunit processome [GO:0032040]; sno(s)RNA-containing ribonucleoprotein complex [GO:0005732]	RNA binding [GO:0003723]	EDDEIAEEEAEELSISETDEDDDLQENEDNK;LTLDHEK;SGKSSRNLK;TVASEKLK	4	8.1	0.98904	-28.034	0	0	11.6318	0	11.8217	11.5228	8.75782	0	0
O00567	O00567	NOP56_HUMAN	Nucleolar protein 56 (Nucleolar protein 5A)	NOP56 NOL5A	Homo sapiens (Human)	ribosomal small subunit biogenesis [GO:0042274]; rRNA processing [GO:0006364]	box C/D methylation guide snoRNP complex [GO:0031428]; cytoplasm [GO:0005737]; fibrillar center [GO:0001650]; membrane [GO:0016020]; nucleolus [GO:0005730]; nucleoplasm [GO:0005654]; pre-snoRNP complex [GO:0070761]; small-subunit processome [GO:0032040]; sno(s)RNA-containing ribonucleoprotein complex [GO:0005732]	cadherin binding [GO:0045296]; histone methyltransferase binding [GO:1990226]; RNA binding [GO:0003723]; snoRNA binding [GO:0030515]	IINDNATYCRLAQFIGNR;LLLETHLPSK;VVSLSEYR	3	6.1	1.0082	-2.7655	14.3128	0	0	0	15.5592	0	16.3094	0	0
O00571	O00571	DDX3X_HUMAN	ATP-dependent RNA helicase DDX3X (EC 3.6.4.13) (CAP-Rf) (DEAD box protein 3, X-chromosomal) (DEAD box, X isoform) (DBX) (Helicase-like protein 2) (HLP2)	DDX3X DBX DDX3	Homo sapiens (Human)	cell differentiation [GO:0030154]; cellular response to arsenic-containing substance [GO:0071243]; cellular response to osmotic stress [GO:0071470]; cellular response to virus [GO:0098586]; chromosome segregation [GO:0007059]; cytosolic ribosome assembly [GO:0042256]; extrinsic apoptotic signaling pathway via death domain receptors [GO:0008625]; gamete generation [GO:0007276]; innate immune respo…	cell leading edge [GO:0031252]; centrosome [GO:0005813]; cytoplasm [GO:0005737]; cytoplasmic stress granule [GO:0010494]; cytosol [GO:0005829]; extracellular exosome [GO:0070062]; extracellular region [GO:0005576]; ficolin-1-rich granule lumen [GO:1904813]; lamellipodium [GO:0030027]; NLRP3 inflammasome complex [GO:0072559]; nucleoplasm [GO:0005654]; nucleus [GO:0005634]; P granule [GO:0043186]; …	ATP binding [GO:0005524]; ATP hydrolysis activity [GO:0016887]; cadherin binding [GO:0045296]; CTPase activity [GO:0043273]; DNA binding [GO:0003677]; DNA helicase activity [GO:0003678]; eukaryotic initiation factor 4E binding [GO:0008190]; gamma-tubulin binding [GO:0043015]; GTPase activity [GO:0003924]; mRNA 5'-UTR binding [GO:0048027]; mRNA binding [GO:0003729]; poly(A) binding [GO:0008143]; p…	DKDAYSSFGSRSDSR;GADSLEDFLYHEGYACTSIHGDR;HAIPIIKEK;HVINFDLPSDIEEYVHR;RIVEQDTMPPK;SSRFSGGFGAR;VVWVEESDK;YIPPHLR;YLVLDEADRMLDMGFEPQIR	9	18.4	0.9932	-14.492	0	0	0	11.6812	10.261	12.4573	0	0	0
O00574	O00574	CXCR6_HUMAN	C-X-C chemokine receptor type 6 (CXC-R6) (CXCR-6) (CDw186) (G-protein coupled receptor STRL33) (G-protein coupled receptor bonzo) (CD antigen CD186)	CXCR6 BONZO STRL33 TYMSTR	Homo sapiens (Human)	calcium-mediated signaling [GO:0019722]; cell chemotaxis [GO:0060326]; G protein-coupled receptor signaling pathway [GO:0007186]; immune response [GO:0006955]; inflammatory response [GO:0006954]; positive regulation of cytosolic calcium ion concentration [GO:0007204]; viral genome replication [GO:0019079]	external side of plasma membrane [GO:0009897]; plasma membrane [GO:0005886]	C-C chemokine binding [GO:0019957]; C-C chemokine receptor activity [GO:0016493]; C-X-C chemokine receptor activity [GO:0016494]; coreceptor activity [GO:0015026]; G protein-coupled receptor activity [GO:0004930]	AEHDYHEDYGFSSFNDSSQEEHQDFLQFSK;TLLHAGGFQK	2	11.7	0.99294	-14.738	0	0	11.0231	0	0	0	0	0	0
O00584	O00584	RNT2_HUMAN	Ribonuclease T2 (EC 4.6.1.19) (Ribonuclease 6)	RNASET2 RNASE6PL	Homo sapiens (Human)	innate immune response [GO:0045087]; RNA catabolic process [GO:0006401]	azurophil granule lumen [GO:0035578]; endoplasmic reticulum lumen [GO:0005788]; extracellular exosome [GO:0070062]; extracellular region [GO:0005576]; extracellular space [GO:0005615]; lysosomal lumen [GO:0043202]; lysosome [GO:0005764]; mitochondrial intermembrane space [GO:0005758]	ribonuclease T2 activity [GO:0033897]; RNA binding [GO:0003723]; RNA endonuclease activity [GO:0004521]; RNA nuclease activity [GO:0004540]	KYFGRSLELYR;SWPFNLEEIK	2	8.2	1.0243	-1.2605	0	10.2194	0	0	0	0	0	12.4288	0
O00585	O00585	CCL21_HUMAN	C-C motif chemokine 21 (6Ckine) (Beta-chemokine exodus-2) (Secondary lymphoid-tissue chemokine) (SLC) (Small-inducible cytokine A21)	CCL21 SCYA21 UNQ784/PRO1600	Homo sapiens (Human)	antimicrobial humoral immune response mediated by antimicrobial peptide [GO:0061844]; cell chemotaxis [GO:0060326]; cell maturation [GO:0048469]; cell-cell signaling [GO:0007267]; cellular response to chemokine [GO:1990869]; chemokine (C-C motif) ligand 21 signaling pathway [GO:0038116]; chemokine-mediated signaling pathway [GO:0070098]; dendritic cell chemotaxis [GO:0002407]; dendritic cell dend…	extracellular region [GO:0005576]; extracellular space [GO:0005615]	CCR chemokine receptor binding [GO:0048020]; CCR7 chemokine receptor binding [GO:0031732]; chemokine activity [GO:0008009]; chemokine receptor binding [GO:0042379]	RSQAELCADPKELWVQQLMQHLDK;RTERSQTPK	2	24.6	1.0251	-1.2573	0	0	0	0	0	0	0	12.4689	8.55278
O00587	O00587	MFNG_HUMAN	Beta-1,3-N-acetylglucosaminyltransferase manic fringe (EC 2.4.1.222) (O-fucosylpeptide 3-beta-N-acetylglucosaminyltransferase)	MFNG	Homo sapiens (Human)	blastocyst formation [GO:0001825]; marginal zone B cell differentiation [GO:0002315]; pattern specification process [GO:0007389]; positive regulation of Notch signaling pathway [GO:0045747]; regulation of Notch signaling pathway [GO:0008593]	extracellular space [GO:0005615]; Golgi membrane [GO:0000139]	metal ion binding [GO:0046872]; O-fucosylpeptide 3-beta-N-acetylglucosaminyltransferase activity [GO:0033829]	TTRAFHR	1	2.2	1.031	-0.91089	0	0	0	0	0	0	0	0	13.3378
O00590	O00590	ACKR2_HUMAN	Atypical chemokine receptor 2 (C-C chemokine receptor D6) (Chemokine receptor CCR-10) (Chemokine receptor CCR-9) (Chemokine-binding protein 2) (Chemokine-binding protein D6)	ACKR2 CCBP2 CCR10 CMKBR9 D6	Homo sapiens (Human)	calcium-mediated signaling [GO:0019722]; cell chemotaxis [GO:0060326]; immune response [GO:0006955]; inflammatory response [GO:0006954]; intracellular signal transduction [GO:0035556]; positive regulation of cytosolic calcium ion concentration [GO:0007204]	actin filament [GO:0005884]; cytosol [GO:0005829]; early endosome [GO:0005769]; external side of plasma membrane [GO:0009897]; intracellular membrane-bounded organelle [GO:0043231]; nuclear membrane [GO:0031965]; nucleoplasm [GO:0005654]; plasma membrane [GO:0005886]; recycling endosome [GO:0055037]	C-C chemokine binding [GO:0019957]; C-C chemokine receptor activity [GO:0016493]; chemokine receptor activity [GO:0004950]; scavenger receptor activity [GO:0005044]	LRPAGQGR	1	2.1	1.0019	-9.081	0	0	0	0	0	8.8227	0	0	8.48832
O00622	O00622	CCN1_HUMAN	CCN family member 1 (Cellular communication network factor 1) (Cysteine-rich angiogenic inducer 61) (Insulin-like growth factor-binding protein 10) (IBP-10) (IGF-binding protein 10) (IGFBP-10) (Protein CYR61) (Protein GIG1)	CCN1 CYR61 GIG1 IGFBP10	Homo sapiens (Human)	apoptotic process involved in heart morphogenesis [GO:0003278]; atrial septum morphogenesis [GO:0060413]; atrioventricular valve morphogenesis [GO:0003181]; cell adhesion [GO:0007155]; chemotaxis [GO:0006935]; chondroblast differentiation [GO:0060591]; chorio-allantoic fusion [GO:0060710]; extracellular matrix organization [GO:0030198]; intussusceptive angiogenesis [GO:0002041]; labyrinthine laye…	collagen-containing extracellular matrix [GO:0062023]; endoplasmic reticulum lumen [GO:0005788]; extracellular space [GO:0005615]	extracellular matrix binding [GO:0050840]; growth factor binding [GO:0019838]; heparin binding [GO:0008201]; integrin binding [GO:0005178]	CNYNCPHANEAAFPFYR;VTGQCCEEWVCDEDSIK	2	8.9	1.0129	-2.4598	5.15194	0	0	0	0	4.22296	0	0	6.72792
O00624	O00624	NPT3_HUMAN	Sodium-dependent phosphate transport protein 3 (Na(+)/PI cotransporter 3) (Sodium/phosphate cotransporter 3) (Solute carrier family 17 member 2)	SLC17A2 NPT3	Homo sapiens (Human)	monoatomic anion transport [GO:0006820]; phosphate-containing compound metabolic process [GO:0006796]; sodium ion transport [GO:0006814]	apical plasma membrane [GO:0016324]; membrane [GO:0016020]; plasma membrane [GO:0005886]	sodium:phosphate symporter activity [GO:0005436]; transmembrane transporter activity [GO:0022857]; urate transmembrane transporter activity [GO:0015143]	EHILSSLAQQPSSPGRAVPIK	1	4.8	1.0058	-7.5305	0	0	0	0	0	0	0	0	6.72588
O00628	O00628	PEX7_HUMAN	Peroxisomal targeting signal 2 receptor (PTS2 receptor) (Peroxin-7)	PEX7 PTS2R	Homo sapiens (Human)	endochondral ossification [GO:0001958]; ether lipid biosynthetic process [GO:0008611]; fatty acid beta-oxidation [GO:0006635]; neuron migration [GO:0001764]; peroxisome organization [GO:0007031]; protein import into peroxisome matrix [GO:0016558]; protein targeting to peroxisome [GO:0006625]	cytosol [GO:0005829]; peroxisomal matrix [GO:0005782]; peroxisomal membrane [GO:0005778]; peroxisome [GO:0005777]	enzyme binding [GO:0019899]; peroxisome matrix targeting signal-2 binding [GO:0005053]; protein homodimerization activity [GO:0042803]	HGYAAEFSPYLPGR	1	4.3	1.0705	-0.45924	0	0	13.5461	0	0	0	0	0	0
O00629	O00629	IMA3_HUMAN	Importin subunit alpha-3 (Importin alpha Q1) (Qip1) (Karyopherin subunit alpha-4)	KPNA4 QIP1	Homo sapiens (Human)	dopamine secretion [GO:0014046]; gene expression [GO:0010467]; NLS-bearing protein import into nucleus [GO:0006607]; protein import into nucleus [GO:0006606]	cytosol [GO:0005829]; NLS-dependent protein nuclear import complex [GO:0042564]; nuclear membrane [GO:0031965]; nuclear pore [GO:0005643]; nucleoplasm [GO:0005654]; nucleus [GO:0005634]	nuclear import signal receptor activity [GO:0061608]; nuclear localization sequence binding [GO:0008139]	NVTWVMVNLCR	1	2.1	1.0096	-3.6907	0	0	0	0	8.60984	0	0	0	0
O00634	O00634	NET3_HUMAN	Netrin-3 (Netrin-2-like protein)	NTN3 NTN2L	Homo sapiens (Human)	axon guidance [GO:0007411]; regulation of transcription by RNA polymerase II [GO:0006357]	extracellular region [GO:0005576]; Golgi apparatus [GO:0005794]	DNA-binding transcription factor activity, RNA polymerase II-specific [GO:0000981]; RNA polymerase II cis-regulatory region sequence-specific DNA binding [GO:0000978]; signaling receptor binding [GO:0005102]	ACRACDCHPVGAAGK;CKCNGHASR;CRFNMELYR;GSSALWVPAGDAACGCPR;SESLPRAPLNVTLTVPLGKAFELVFVSLR	5	13.8	0.99471	-23.6	0	0	0	9.9461	0	0	10.1594	13.7538	0
O00635	O00635	TRI38_HUMAN	E3 ubiquitin-protein ligase TRIM38 (EC 2.3.2.27) (RING finger protein 15) (Tripartite motif-containing protein 38) (Zinc finger protein RoRet)	TRIM38 RNF15 RORET	Homo sapiens (Human)	innate immune response [GO:0045087]; negative regulation of defense response to virus [GO:0050687]; positive regulation of autophagy [GO:0010508]; positive regulation of canonical NF-kappaB signal transduction [GO:0043123]; positive regulation of DNA-binding transcription factor activity [GO:0051091]; positive regulation of NF-kappaB transcription factor activity [GO:0051092]; positive regulation…	cytoplasm [GO:0005737]; cytosol [GO:0005829]; nucleoplasm [GO:0005654]	protein homodimerization activity [GO:0042803]; protein kinase binding [GO:0019901]; transcription coactivator activity [GO:0003713]; ubiquitin protein ligase activity [GO:0061630]; zinc ion binding [GO:0008270]	LSTAMRITKWK	1	2.4	1.0819	-0.42725	0	0	0	0	11.1459	0	0	0	0
O00712	O00712	NFIB_HUMAN	Nuclear factor 1 B-type (NF1-B) (Nuclear factor 1/B) (CCAAT-box-binding transcription factor) (CTF) (Nuclear factor I/B) (NF-I/B) (NFI-B) (TGGCA-binding protein)	NFIB	Homo sapiens (Human)	anterior commissure morphogenesis [GO:0021960]; brain development [GO:0007420]; cell differentiation involved in salivary gland development [GO:0060689]; cell proliferation in forebrain [GO:0021846]; chondrocyte differentiation [GO:0002062]; club cell differentiation [GO:0060486]; commissural neuron axon guidance [GO:0071679]; DNA replication [GO:0006260]; exit from mitosis [GO:0010458]; gene exp…	cerebellar mossy fiber [GO:0044300]; chromatin [GO:0000785]; fibrillar center [GO:0001650]; nucleoplasm [GO:0005654]; nucleus [GO:0005634]	DNA binding [GO:0003677]; DNA-binding transcription activator activity, RNA polymerase II-specific [GO:0001228]; DNA-binding transcription factor activity, RNA polymerase II-specific [GO:0000981]; RNA polymerase II cis-regulatory region sequence-specific DNA binding [GO:0000978]; sequence-specific double-stranded DNA binding [GO:1990837]; transcription regulator inhibitor activity [GO:0140416]	DELLSEKPEIKQKWASR;QEYREDFVLTVTGKK	2	7.6	1.0106	-2.0935	0	12.8983	0	0	0	0	0	9.04434	0
O00716	O00716	E2F3_HUMAN	Transcription factor E2F3 (E2F-3)	E2F3 KIAA0075	Homo sapiens (Human)	G1/S transition of mitotic cell cycle [GO:0000082]; negative regulation of fat cell proliferation [GO:0070345]; positive regulation of cell population proliferation [GO:0008284]; positive regulation of transcription by RNA polymerase II [GO:0045944]; positive regulation of vascular associated smooth muscle cell apoptotic process [GO:1905461]; protein import into nucleus [GO:0006606]; regulation o…	chromatin [GO:0000785]; nucleoplasm [GO:0005654]; nucleus [GO:0005634]; RNA polymerase II transcription regulator complex [GO:0090575]	cis-regulatory region sequence-specific DNA binding [GO:0000987]; DNA-binding transcription activator activity [GO:0001216]; DNA-binding transcription activator activity, RNA polymerase II-specific [GO:0001228]; DNA-binding transcription factor activity [GO:0003700]; DNA-binding transcription factor activity, RNA polymerase II-specific [GO:0000981]; protein dimerization activity [GO:0046983]; RNA…	AGLLQQPPALGR;DQTVIVVK;GRAALRSPDSPK;RLELGESGHQYLSDGLKTPK	4	11.2	0.99473	-18.379	0	0	10.9752	0	0	12.9736	0	10.7917	0
O00743	O00743	PPP6_HUMAN	Serine/threonine-protein phosphatase 6 catalytic subunit (PP6C) (EC 3.1.3.16) [Cleaved into: Serine/threonine-protein phosphatase 6 catalytic subunit, N-terminally processed]	PPP6C PPP6	Homo sapiens (Human)	COPII vesicle coating [GO:0048208]; G1/S transition of mitotic cell cycle [GO:0000082]; innate immune response [GO:0045087]; negative regulation of cGAS/STING signaling pathway [GO:0160049]; protein dephosphorylation [GO:0006470]	cytoplasm [GO:0005737]; cytosol [GO:0005829]; mitochondrion [GO:0005739]; nucleoplasm [GO:0005654]	metal ion binding [GO:0046872]; myosin phosphatase activity [GO:0017018]; protein serine/threonine phosphatase activity [GO:0004722]	LCKYLPENDLKR;LICRAHQLVHEGYK;YVEIARLCK	3	10.5	1.0067	-8.0851	0	0	9.36838	8.8973	7.77762	0	0	14.5841	0
O00748	O00748	EST2_HUMAN	Cocaine esterase (EC 3.1.1.84) (Carboxylesterase 2) (CE-2) (hCE-2) (EC 3.1.1.1) (Methylumbelliferyl-acetate deacetylase 2) (EC 3.1.1.56)	CES2 ICE	Homo sapiens (Human)	catabolic process [GO:0009056]; prostaglandin metabolic process [GO:0006693]; xenobiotic metabolic process [GO:0006805]	endoplasmic reticulum [GO:0005783]; endoplasmic reticulum lumen [GO:0005788]; intracellular membrane-bounded organelle [GO:0043231]	carboxylesterase activity [GO:0106435]; carboxylic ester hydrolase activity [GO:0052689]; methylumbelliferyl-acetate deacetylase activity [GO:0047374]	AHRLQFWKK;LRARLSAVACGLLLLLVR;NIRPPHMK;VMRIYDTQKEMDR	4	8.6	0.99419	-16.468	0	10.9708	0	10.3732	6.75556	0	0	9.15112	0
O00750	O00750	P3C2B_HUMAN	Phosphatidylinositol 4-phosphate 3-kinase C2 domain-containing subunit beta (PI3K-C2-beta) (PtdIns-3-kinase C2 subunit beta) (EC 2.7.1.137) (EC 2.7.1.154) (C2-PI3K) (Phosphoinositide 3-kinase-C2-beta)	PIK3C2B	Homo sapiens (Human)	autophagosome organization [GO:1905037]; cellular response to starvation [GO:0009267]; phosphatidylinositol 3-kinase/protein kinase B signal transduction [GO:0043491]; phosphatidylinositol-3-phosphate biosynthetic process [GO:0036092]; phosphatidylinositol-mediated signaling [GO:0048015]; phosphorylation [GO:0016310]	cytoplasm [GO:0005737]; cytosol [GO:0005829]; endocytic vesicle [GO:0030139]; endoplasmic reticulum [GO:0005783]; intracellular membrane-bounded organelle [GO:0043231]; nucleoplasm [GO:0005654]; phosphatidylinositol 3-kinase complex [GO:0005942]; plasma membrane [GO:0005886]	1-phosphatidylinositol-3-kinase activity [GO:0016303]; 1-phosphatidylinositol-4-phosphate 3-kinase activity [GO:0035005]; ATP binding [GO:0005524]; phosphatidylinositol binding [GO:0035091]	ELAMAEALQMEYDALSRLR;ENTHEATYIQR;HEKIFHPNK;KELAMAEALQMEYDALSRLR;LNFFIHNLAQMK;RVPEALGWVTTPLFNFR	6	4.2	1.0043	-11.235	0	14.0311	0	5.27932	9.50663	7.74113	9.8888	14.9055	14.5601
O00754	O00754	MA2B1_HUMAN	Lysosomal alpha-mannosidase (Laman) (EC 3.2.1.24) (Lysosomal acid alpha-mannosidase) (Mannosidase alpha class 2B member 1) (Mannosidase alpha-B) [Cleaved into: Lysosomal alpha-mannosidase A peptide; Lysosomal alpha-mannosidase B peptide; Lysosomal alpha-mannosidase C peptide; Lysosomal alpha-mannosidase D peptide; Lysosomal alpha-mannosidase E peptide]	MAN2B1 LAMAN MANB	Homo sapiens (Human)	learning or memory [GO:0007611]; mannose metabolic process [GO:0006013]; oligosaccharide catabolic process [GO:0009313]; protein deglycosylation [GO:0006517]; protein modification process [GO:0036211]	azurophil granule lumen [GO:0035578]; extracellular exosome [GO:0070062]; extracellular region [GO:0005576]; extracellular space [GO:0005615]; intracellular membrane-bounded organelle [GO:0043231]; lysosomal lumen [GO:0043202]; lysosome [GO:0005764]; nucleoplasm [GO:0005654]	alpha-mannosidase activity [GO:0004559]; carbohydrate binding [GO:0030246]; metal ion binding [GO:0046872]	GVSEPLMENGSGAWVRGR	1	1.8	1.0725	-0.80605	0	0	12.4536	0	0	0	0	0	0
O00762	O00762	UBE2C_HUMAN	Ubiquitin-conjugating enzyme E2 C (EC 2.3.2.23) ((E3-independent) E2 ubiquitin-conjugating enzyme C) (EC 2.3.2.24) (E2 ubiquitin-conjugating enzyme C) (UbcH10) (Ubiquitin carrier protein C) (Ubiquitin-protein ligase C)	UBE2C UBCH10	Homo sapiens (Human)	anaphase-promoting complex-dependent catabolic process [GO:0031145]; cell division [GO:0051301]; exit from mitosis [GO:0010458]; free ubiquitin chain polymerization [GO:0010994]; positive regulation of exit from mitosis [GO:0031536]; positive regulation of mitotic metaphase/anaphase transition [GO:0045842]; positive regulation of ubiquitin protein ligase activity [GO:1904668]; proteasome-mediated…	anaphase-promoting complex [GO:0005680]; cytosol [GO:0005829]; nucleoplasm [GO:0005654]; nucleus [GO:0005634]; plasma membrane [GO:0005886]; ubiquitin ligase complex [GO:0000151]	ATP binding [GO:0005524]; ubiquitin conjugating enzyme activity [GO:0061631]; ubiquitin protein ligase activity [GO:0061630]; ubiquitin-like protein ligase binding [GO:0044389]; ubiquitin-protein transferase activity [GO:0004842]	DPAATSVAAARK;EKWSALYDVR	2	12.3	1.0113	-6.5421	15.4697	0	0	0	0	7.12019	0	0	0
O00763	O00763	ACACB_HUMAN	Acetyl-CoA carboxylase 2 (EC 6.4.1.2) (ACC-beta)	ACACB ACC2 ACCB	Homo sapiens (Human)	acetyl-CoA metabolic process [GO:0006084]; energy homeostasis [GO:0097009]; fatty acid biosynthetic process [GO:0006633]; fatty acid oxidation [GO:0019395]; glucose import [GO:0046323]; intracellular aspartate homeostasis [GO:0090459]; intracellular glutamate homeostasis [GO:0090461]; lactic acid secretion [GO:0046722]; malonyl-CoA biosynthetic process [GO:2001295]; negative regulation of fatty a…	cytosol [GO:0005829]; mitochondrial fatty acid beta-oxidation multienzyme complex [GO:0016507]; mitochondrial outer membrane [GO:0005741]; mitochondrion [GO:0005739]; nucleus [GO:0005634]	acetyl-CoA carboxylase activity [GO:0003989]; ATP binding [GO:0005524]; biotin binding [GO:0009374]; identical protein binding [GO:0042802]; metal ion binding [GO:0046872]	FKTQEYPEGR;FVVMVTPEDLK;FVVMVTPEDLKANAEYIK;HLEPALAFQLELNR;IEESVRYMVMRYGSR;IPAPVEKSVRR;ISSLNSVHCKHIEEGGESR;KLMEQLGEPDLSDKDR;NERAIRFVVMVTPEDLK;RFQAQTLGTTYIYDFPEMFR;RGYIAYELNSLQHR;TVVLDLLR;VPTMRPSMSGLHLVKR	13	6.8	0.99462	-17.934	0	14.3798	0	6.1496	16.3399	14.5284	14.3813	17.4324	16.0101
O00764	O00764	PDXK_HUMAN	Pyridoxal kinase (EC 2.7.1.35) (Pyridoxine kinase)	PDXK C21orf124 C21orf97 PKH PNK PRED79	Homo sapiens (Human)	phosphorylation [GO:0016310]; pyridoxal 5'-phosphate salvage [GO:0009443]; pyridoxal metabolic process [GO:0042817]; pyridoxamine metabolic process [GO:0042818]	cytosol [GO:0005829]; extracellular exosome [GO:0070062]; extracellular region [GO:0005576]; nucleoplasm [GO:0005654]; nucleus [GO:0005634]; secretory granule lumen [GO:0034774]; specific granule lumen [GO:0035580]	ATP binding [GO:0005524]; lithium ion binding [GO:0031403]; magnesium ion binding [GO:0000287]; potassium ion binding [GO:0030955]; protein homodimerization activity [GO:0042803]; pyridoxal kinase activity [GO:0008478]; pyridoxal phosphate binding [GO:0030170]; sodium ion binding [GO:0031402]; zinc ion binding [GO:0008270]	AQAGEGVRPSPMQLELR	1	5.4	1.0227	-1.3445	0	0	0	0	0	0	8.98658	0	0
O00767	O00767	SCD_HUMAN	Stearoyl-CoA desaturase (hSCD1) (EC 1.14.19.1) (Acyl-CoA desaturase) (Delta(9)-desaturase) (Delta-9 desaturase) (Fatty acid desaturase)	SCD FADS5 SCD1 SCDOS	Homo sapiens (Human)	monounsaturated fatty acid biosynthetic process [GO:1903966]; positive regulation of cold-induced thermogenesis [GO:0120162]; response to fatty acid [GO:0070542]; unsaturated fatty acid biosynthetic process [GO:0006636]	endoplasmic reticulum [GO:0005783]; endoplasmic reticulum membrane [GO:0005789]; membrane [GO:0016020]; nucleolus [GO:0005730]	iron ion binding [GO:0005506]; oxidoreductase activity [GO:0016491]; palmitoyl-CoA 9-desaturase activity [GO:0032896]; stearoyl-CoA 9-desaturase activity [GO:0004768]	TGDGNYK;WHINFTTFFIDCMAALGLAYDRK	2	8.4	1.0012	-12.068	10.0511	0	5.29778	0	0	0	0	0	0
O14490	O14490	DLGP1_HUMAN	Disks large-associated protein 1 (DAP-1) (Guanylate kinase-associated protein) (hGKAP) (PSD-95/SAP90-binding protein 1) (SAP90/PSD-95-associated protein 1) (SAPAP1)	DLGAP1 DAP1 GKAP	Homo sapiens (Human)	chemical synaptic transmission [GO:0007268]	glutamatergic synapse [GO:0098978]; plasma membrane [GO:0005886]; postsynaptic density [GO:0014069]; postsynaptic specialization [GO:0099572]	molecular adaptor activity [GO:0060090]; protein-containing complex binding [GO:0044877]	ASVNMDQAMVK;DRMEGWCQQMER;ERSLESSQRQEAR;GKDDEIPCR;TIQSSTVSSCITTYKKTPPPVPPR	5	7.1	0.98791	-30.107	15.293	0	0	15.2813	0	0	12.5547	0	16.4321
O14492	O14492	SH2B2_HUMAN	SH2B adapter protein 2 (Adapter protein with pleckstrin homology and Src homology 2 domains) (SH2 and PH domain-containing adapter protein APS)	SH2B2 APS	Homo sapiens (Human)	actin cytoskeleton organization [GO:0030036]; antigen receptor-mediated signaling pathway [GO:0050851]; B cell receptor signaling pathway [GO:0050853]; B-1 B cell homeostasis [GO:0001922]; brown fat cell differentiation [GO:0050873]; cytokine-mediated signaling pathway [GO:0019221]; insulin receptor signaling pathway [GO:0008286]; intracellular signal transduction [GO:0035556]; nervous system dev…	actin filament [GO:0005884]; cytoplasm [GO:0005737]; cytosol [GO:0005829]; plasma membrane [GO:0005886]; ruffle [GO:0001726]; stress fiber [GO:0001725]	identical protein binding [GO:0042802]; SH2 domain binding [GO:0042169]; signaling adaptor activity [GO:0035591]; transmembrane receptor protein tyrosine kinase adaptor activity [GO:0005068]	FRLEFFVPPK;QFCELHAQAAAVDFAHK	2	4.3	1.0127	-1.9936	0	0	0	0	0	0	0	0	14.9197
O14495	O14495	PLPP3_HUMAN	Phospholipid phosphatase 3 (EC 3.1.3.-) (EC 3.1.3.4) (Lipid phosphate phosphohydrolase 3) (PAP2-beta) (Phosphatidate phosphohydrolase type 2b) (Phosphatidic acid phosphatase 2b) (PAP-2b) (PAP2b) (Vascular endothelial growth factor and type I collagen-inducible protein) (VCIP)	PLPP3 LPP3 PPAP2B	Homo sapiens (Human)	Bergmann glial cell differentiation [GO:0060020]; blood vessel development [GO:0001568]; cell-cell adhesion [GO:0098609]; cell-cell adhesion mediated by integrin [GO:0033631]; ceramide metabolic process [GO:0006672]; gastrulation with mouth forming second [GO:0001702]; homotypic cell-cell adhesion [GO:0034109]; integrin-mediated signaling pathway [GO:0007229]; negative regulation of protein phosp…	adherens junction [GO:0005912]; basolateral plasma membrane [GO:0016323]; endoplasmic reticulum exit site [GO:0070971]; endoplasmic reticulum membrane [GO:0005789]; endoplasmic reticulum-Golgi intermediate compartment membrane [GO:0033116]; Golgi apparatus [GO:0005794]; Golgi membrane [GO:0000139]; membrane [GO:0016020]; membrane raft [GO:0045121]; plasma membrane [GO:0005886]; trans-Golgi networ…	ceramide-1-phosphate phosphatase activity [GO:0106235]; integrin binding [GO:0005178]; phosphatidate phosphatase activity [GO:0008195]; sphingosine-1-phosphate phosphatase activity [GO:0042392]	YDKAIVPESK	1	3.2	1.0557	-0.86205	0	0	0	0	0	8.53741	0	0	11.6872
O14497	O14497	ARI1A_HUMAN	AT-rich interactive domain-containing protein 1A (ARID domain-containing protein 1A) (B120) (BRG1-associated factor 250) (BAF250) (BRG1-associated factor 250a) (BAF250A) (Osa homolog 1) (hOSA1) (SWI-like protein) (SWI/SNF complex protein p270) (SWI/SNF-related, matrix-associated, actin-dependent regulator of chromatin subfamily F member 1) (hELD)	ARID1A BAF250 BAF250A C1orf4 OSA1 SMARCF1	Homo sapiens (Human)	chromatin remodeling [GO:0006338]; nervous system development [GO:0007399]; nucleosome disassembly [GO:0006337]; positive regulation of cell differentiation [GO:0045597]; positive regulation of DNA-templated transcription [GO:0045893]; positive regulation of double-strand break repair [GO:2000781]; positive regulation of myoblast differentiation [GO:0045663]; positive regulation of stem cell popu…	bBAF complex [GO:0140092]; brahma complex [GO:0035060]; chromatin [GO:0000785]; nBAF complex [GO:0071565]; npBAF complex [GO:0071564]; nucleoplasm [GO:0005654]; nucleus [GO:0005634]; SWI/SNF complex [GO:0016514]	DNA binding [GO:0003677]; nuclear receptor binding [GO:0016922]; transcription coactivator activity [GO:0003713]	GEDPPPDIFAAADSKK;KMWVDRYLAFTEEK;NDMTYNYANRQSTGSAPQGPAYHGVNR;VDENHSEFTLYESR;YLAFTEEK	5	3.1	0.99211	-14.308	16.3966	8.61232	16.3101	17.4989	11.6118	16.3066	16.7173	17.4988	0
O14503	O14503	BHE40_HUMAN	Class E basic helix-loop-helix protein 40 (bHLHe40) (Class B basic helix-loop-helix protein 2) (bHLHb2) (Differentially expressed in chondrocytes protein 1) (DEC1) (Enhancer-of-split and hairy-related protein 2) (SHARP-2) (Stimulated by retinoic acid gene 13 protein)	BHLHE40 BHLHB2 DEC1 SHARP2 STRA13	Homo sapiens (Human)	anterior/posterior pattern specification [GO:0009952]; circadian regulation of gene expression [GO:0032922]; circadian rhythm [GO:0007623]; entrainment of circadian clock by photoperiod [GO:0043153]; negative regulation of DNA-binding transcription factor activity [GO:0043433]; negative regulation of DNA-templated transcription [GO:0045892]; negative regulation of transcription by RNA polymerase …	chromatin [GO:0000785]; cytoplasm [GO:0005737]; nuclear body [GO:0016604]; nucleus [GO:0005634]	bHLH transcription factor binding [GO:0043425]; DNA-binding transcription factor activity [GO:0003700]; DNA-binding transcription factor activity, RNA polymerase II-specific [GO:0000981]; DNA-binding transcription repressor activity, RNA polymerase II-specific [GO:0001227]; E-box binding [GO:0070888]; MRF binding [GO:0043426]; protein domain specific binding [GO:0019904]; protein heterodimerizati…	TFAHSSGEQSGSDTDTDSGYGGESEK	1	6.3	1.004	-10.792	0	0	0	9.5892	0	0	0	0	0
O14508	O14508	SOCS2_HUMAN	Suppressor of cytokine signaling 2 (SOCS-2) (Cytokine-inducible SH2 protein 2) (CIS-2) (STAT-induced STAT inhibitor 2) (SSI-2)	SOCS2 CIS2 SSI2 STATI2	Homo sapiens (Human)	cell surface receptor signaling pathway via JAK-STAT [GO:0007259]; cellular response to hormone stimulus [GO:0032870]; growth hormone receptor signaling pathway [GO:0060396]; intracellular signal transduction [GO:0035556]; lactation [GO:0007595]; mammary gland alveolus development [GO:0060749]; negative regulation of apoptotic process [GO:0043066]; negative regulation of growth hormone receptor s…	Cul5-RING ubiquitin ligase complex [GO:0031466]; cytoplasm [GO:0005737]; cytosol [GO:0005829]; phosphatidylinositol 3-kinase complex [GO:0005942]	1-phosphatidylinositol-3-kinase regulator activity [GO:0046935]; growth hormone receptor binding [GO:0005131]; insulin-like growth factor receptor binding [GO:0005159]; JAK pathway signal transduction adaptor activity [GO:0008269]; phosphorylation-dependent protein binding [GO:0140031]; ubiquitin-like ligase-substrate adaptor activity [GO:1990756]	FRLDSIICVKSK;RTGPEAPR	2	10.1	1.0275	-1.2682	0	12.8721	10.1038	0	0	0	0	0	0
O14511	O14511	NRG2_HUMAN	Pro-neuregulin-2, membrane-bound isoform (Pro-NRG2) [Cleaved into: Neuregulin-2 (NRG-2) (Divergent of neuregulin-1) (DON-1) (Neural- and thymus-derived activator for ERBB kinases) (NTAK)]	NRG2 NTAK	Homo sapiens (Human)	animal organ development [GO:0048513]; intracellular signal transduction [GO:0035556]; nervous system development [GO:0007399]; signal transduction [GO:0007165]	extracellular region [GO:0005576]; extracellular space [GO:0005615]; plasma membrane [GO:0005886]	growth factor activity [GO:0008083]; signaling receptor binding [GO:0005102]	AEELYQK;CEAAAGNPQPSYRWFKDGK;DGKELNRSR;GRCSSYSDSSSSSSERSSSSSSSSSESGSSSR;KQMHNHLR;QRKQMHNHLR;RAAAYNLEER	7	9.9	0.99426	-15.427	0	19.6569	9.44621	14.3708	0	0	19.9911	9.51027	12.6382
O14512	O14512	SOCS7_HUMAN	Suppressor of cytokine signaling 7 (SOCS-7) (Nck, Ash and phospholipase C gamma-binding protein) (Nck-associated protein 4) (NAP-4)	SOCS7 NAP4 SOCS6	Homo sapiens (Human)	intracellular signal transduction [GO:0035556]; layer formation in cerebral cortex [GO:0021819]; negative regulation of signal transduction [GO:0009968]; phosphatidylinositol phosphate biosynthetic process [GO:0046854]; proteasome-mediated ubiquitin-dependent protein catabolic process [GO:0043161]; protein ubiquitination [GO:0016567]; regulation of neuron migration [GO:2001222]	Cul5-RING ubiquitin ligase complex [GO:0031466]; cytoplasm [GO:0005737]; cytosol [GO:0005829]; nucleus [GO:0005634]; phosphatidylinositol 3-kinase complex [GO:0005942]; plasma membrane [GO:0005886]	1-phosphatidylinositol-3-kinase regulator activity [GO:0046935]; phosphorylation-dependent protein binding [GO:0140031]; SH3 domain binding [GO:0017124]; ubiquitin-like ligase-substrate adaptor activity [GO:1990756]	CGWYWGPMNWEDAEMKLK;GGGGGGR	2	4.3	1.012	-3.5647	0	0	6.43139	0	0	0	0	0	0
O14513	O14513	NCKP5_HUMAN	Nck-associated protein 5 (NAP-5) (Peripheral clock protein)	NCKAP5 ERIH NAP5	Homo sapiens (Human)	microtubule bundle formation [GO:0001578]; microtubule depolymerization [GO:0007019]	microtubule plus-end [GO:0035371]		MCTYSASGGSNSDSDLDYGDNGFGAGR;NSYSSSSELSLSSTCSEYSSGSSYTWHDGKNLR;QNLTKIPPRGK;SEEDTEK;TLSILFQQRVRPTSDLLLQKLHSR;VLGFGNR;WGYKDCMNSNEGIYSPGIKSSSLK	7	7	0.99123	-50.53	7.80232	16.217	4.32012	16.677	16.1767	16.3122	0	10.1723	16.7789
O14514	O14514	AGRB1_HUMAN	Adhesion G protein-coupled receptor B1 (Brain-specific angiogenesis inhibitor 1) [Cleaved into: Vasculostatin-40 (Vstat40); Vasculostatin-120 (Vstat120)]	ADGRB1 BAI1	Homo sapiens (Human)	adenylate cyclase-activating G protein-coupled receptor signaling pathway [GO:0007189]; apoptotic cell clearance [GO:0043277]; axonogenesis [GO:0007409]; cell adhesion [GO:0007155]; cell surface receptor signaling pathway [GO:0007166]; defense response to Gram-negative bacterium [GO:0050829]; engulfment of apoptotic cell [GO:0043652]; G protein-coupled receptor signaling pathway [GO:0007186]; inn…	cell-cell junction [GO:0005911]; dendrite [GO:0030425]; dendritic spine [GO:0043197]; extracellular space [GO:0005615]; focal adhesion [GO:0005925]; membrane [GO:0016020]; perinuclear region of cytoplasm [GO:0048471]; phagocytic cup [GO:0001891]; plasma membrane [GO:0005886]; postsynaptic density [GO:0014069]	G protein-coupled receptor activity [GO:0004930]; lipopolysaccharide binding [GO:0001530]; PDZ domain binding [GO:0030165]; phosphatidylserine binding [GO:0001786]	CVSIDYRNIQMMTR;ETPAGEVAAVRCPR;NENVATLSVSSLER;RPSLPEEEKLK;TRCLCDR	5	3.8	0.99679	-19.532	0	6.69404	0	0	0	0	12.0465	15.7597	0
O14520	O14520	AQP7_HUMAN	Aquaporin-7 (AQP-7) (Aquaglyceroporin-7) (Aquaporin adipose) (AQPap) (Aquaporin-7-like)	AQP7 AQP7L AQP9	Homo sapiens (Human)	glycerol transmembrane transport [GO:0015793]; water transport [GO:0006833]	basolateral plasma membrane [GO:0016323]; cell cortex [GO:0005938]; cell-cell junction [GO:0005911]; cytoplasm [GO:0005737]; cytoplasmic vesicle membrane [GO:0030659]; lipid droplet [GO:0005811]; plasma membrane [GO:0005886]	glycerol channel activity [GO:0015254]; urea transmembrane transporter activity [GO:0015204]; water channel activity [GO:0015250]	IQEILQRKMVR	1	3.2	1.0301	-1.0484	0	11.5176	0	0	0	0	0	12.1261	0
O14522	O14522	PTPRT_HUMAN	Receptor-type tyrosine-protein phosphatase T (R-PTP-T) (EC 3.1.3.48) (Receptor-type tyrosine-protein phosphatase rho) (RPTP-rho)	PTPRT KIAA0283	Homo sapiens (Human)	cell adhesion [GO:0007155]; cell surface receptor protein tyrosine kinase signaling pathway [GO:0007169]; cellular response to interleukin-6 [GO:0071354]; homophilic cell adhesion via plasma membrane adhesion molecules [GO:0007156]; negative regulation of cell migration [GO:0030336]; negative regulation of receptor signaling pathway via STAT [GO:1904893]; peptidyl-tyrosine dephosphorylation [GO:0…	cell surface [GO:0009986]; glutamatergic synapse [GO:0098978]; membrane [GO:0016020]; plasma membrane [GO:0005886]; postsynaptic density membrane [GO:0098839]	alpha-actinin binding [GO:0051393]; alpha-catenin binding [GO:0045294]; beta-catenin binding [GO:0008013]; cadherin binding [GO:0045296]; delta-catenin binding [GO:0070097]; gamma-catenin binding [GO:0045295]; protein homodimerization activity [GO:0042803]; protein phosphatase binding [GO:0019903]; protein tyrosine phosphatase activity [GO:0004725]; STAT family protein binding [GO:0097677]; thiol…	DTALMVTRVVNHRR;ENDTHCIDFHYYFSSR;GQGYGFK;MAGVIAGLLMFIIILLGVMLTIKRR;SNMVETLEQYK;VKCVRYWPDDTEVYGDIK;WSQHDKLWLQQWNGR	7	7.4	0.9944	-15.384	10.0481	0	13.2561	0	8.92573	0	0	10.1971	13.3458
O14523	O14523	C2C2L_HUMAN	Phospholipid transfer protein C2CD2L (C2 domain-containing protein 2-like) (C2CD2-like) (Transmembrane protein 24)	C2CD2L KIAA0285 TMEM24 DLNB23	Homo sapiens (Human)	positive regulation of insulin secretion involved in cellular response to glucose stimulus [GO:0035774]	cortical endoplasmic reticulum [GO:0032541]; endoplasmic reticulum membrane [GO:0005789]; endoplasmic reticulum-plasma membrane contact site [GO:0140268]; plasma membrane [GO:0005886]	insulin binding [GO:0043559]; phosphatidylinositol binding [GO:0035091]; phosphatidylinositol transfer activity [GO:0008526]	GLWLARAR;QLTEPSGR	2	2.3	1.0153	-1.8185	13.3868	0	0	0	10.1232	0	0	0	0
O14524	O14524	NEMP1_HUMAN	Nuclear envelope integral membrane protein 1	NEMP1 KIAA0286 TMEM194 TMEM194A	Homo sapiens (Human)	erythrocyte enucleation [GO:0043131]; erythrocyte maturation [GO:0043249]; nuclear membrane organization [GO:0071763]	nuclear envelope [GO:0005635]; nuclear inner membrane [GO:0005637]		WHDIWTR	1	1.6	0.99251	-15.189	0	0	0	0	5.7731	0	0	7.41752	0
O14525	O14525	ASTN1_HUMAN	Astrotactin-1	ASTN1 ASTN KIAA0289	Homo sapiens (Human)	locomotory behavior [GO:0007626]; neuron cell-cell adhesion [GO:0007158]; neuron migration [GO:0001764]	clathrin-coated vesicle [GO:0030136]; endosome [GO:0005768]; external side of plasma membrane [GO:0009897]; membrane [GO:0016020]; perikaryon [GO:0043204]		IFRFTYTLGEGMWLPLSK;LKSITVSALPFLR	2	2.4	1.0265	-1.2382	0	0	10.3653	10.5488	0	0	0	0	0
O14526	O14526	FCHO1_HUMAN	F-BAR domain only protein 1	FCHO1 KIAA0290	Homo sapiens (Human)	clathrin coat assembly [GO:0048268]; clathrin-dependent endocytosis [GO:0072583]; positive regulation of T cell activation [GO:0050870]; T cell receptor signaling pathway [GO:0050852]	clathrin-coated pit [GO:0005905]; cytoplasm [GO:0005737]; cytosol [GO:0005829]; nucleoplasm [GO:0005654]; plasma membrane [GO:0005886]; postsynaptic endocytic zone [GO:0098843]	AP-2 adaptor complex binding [GO:0035612]	ELADFIRERATIEETYSK;FATGMYLVSC;FQAMEETHLRHMK;QNIENVSVEMLLRKFAESK;RSVEKYNSAR	5	7.9	0.99608	-21.835	0	16.2345	0	0	0	12.4496	0	0	14.8096
O14529	O14529	CUX2_HUMAN	Homeobox protein cut-like 2 (Homeobox protein cux-2)	CUX2 CUTL2 KIAA0293	Homo sapiens (Human)	cognition [GO:0050890]; negative regulation of transcription by RNA polymerase II [GO:0000122]; positive regulation of dendrite morphogenesis [GO:0050775]; positive regulation of dendritic spine morphogenesis [GO:0061003]; positive regulation of excitatory postsynaptic potential [GO:2000463]; positive regulation of gene expression [GO:0010628]; positive regulation of synapse assembly [GO:0051965]…	chromatin [GO:0000785]; extracellular exosome [GO:0070062]; nucleus [GO:0005634]	DNA-binding transcription factor activity, RNA polymerase II-specific [GO:0000981]; DNA-binding transcription repressor activity, RNA polymerase II-specific [GO:0001227]; RNA polymerase II cis-regulatory region sequence-specific DNA binding [GO:0000978]; RNA polymerase II transcription regulatory region sequence-specific DNA binding [GO:0000977]; sequence-specific DNA binding [GO:0043565]; sequen…	GDEAPVPPEDEAAAGAEDEPPR;LQAQSDYEEIKTELSILK;NEAEKQK;QEQMEEDAEEEAGSQPQDSGELDK;RDLHTSWK;RNPELLSPKEQR;RYGLISTGSDSESPATR;VVLAPEEKEALR	8	8.1	0.9898	-39.821	0	0	14.7485	11.4132	0	8.96411	0	0	10.7782
O14530	O14530	TXND9_HUMAN	Thioredoxin domain-containing protein 9 (ATP-binding protein associated with cell differentiation) (Protein 1-4)	TXNDC9 APACD	Homo sapiens (Human)	microtubule cytoskeleton organization [GO:0000226]	centrosome [GO:0005813]; cytoplasm [GO:0005737]; cytosol [GO:0005829]; midbody [GO:0030496]; nucleus [GO:0005634]	cadherin binding [GO:0045296]	HLAILSKKHLETK;LNVEKAPFLCERLHIK	2	12.8	1.0375	-0.87764	0	0	0	4.74157	0	0	0	0	6.69098
O14531	O14531	DPYL4_HUMAN	Dihydropyrimidinase-related protein 4 (DRP-4) (Collapsin response mediator protein 3) (CRMP-3) (UNC33-like phosphoprotein 4) (ULIP-4)	DPYSL4 CRMP3 ULIP4	Homo sapiens (Human)	nervous system development [GO:0007399]	cytosol [GO:0005829]	filamin binding [GO:0031005]; hydrolase activity, acting on carbon-nitrogen (but not peptide) bonds, in cyclic amides [GO:0016812]	ATKIISAKTHNLNVEYNIFEGVECR;ISVPPVRNLHQSGFSLSGSQADDHIAR;QIGENLIVPGGIK	3	11.4	0.99352	-13.758	7.90659	10.4925	10.1303	0	7.54767	0	8.88844	13.8603	0
O14544	O14544	SOCS6_HUMAN	Suppressor of cytokine signaling 6 (SOCS-6) (Cytokine-inducible SH2 protein 4) (CIS-4) (Suppressor of cytokine signaling 4) (SOCS-4)	SOCS6 CIS4 SOCS4	Homo sapiens (Human)	cell surface receptor signaling pathway via JAK-STAT [GO:0007259]; defense response [GO:0006952]; intracellular signal transduction [GO:0035556]; negative regulation of signal transduction [GO:0009968]; negative regulation of T cell activation [GO:0050868]; phosphatidylinositol phosphate biosynthetic process [GO:0046854]; proteasomal protein catabolic process [GO:0010498]; protein ubiquitination …	cytoplasm [GO:0005737]; cytosol [GO:0005829]; immunological synapse [GO:0001772]; phosphatidylinositol 3-kinase complex [GO:0005942]	1-phosphatidylinositol-3-kinase regulator activity [GO:0046935]	DDSLFGSCYGKDMASCDINGEDEK;FVIRQYTRIDLIQK;MKDYLQEK	3	8.6	0.98822	-29.076	8.56007	0	7.35896	0	0	0	0	0	0
O14545	O14545	TRAD1_HUMAN	TRAF-type zinc finger domain-containing protein 1 (Protein FLN29)	TRAFD1 FLN29	Homo sapiens (Human)	negative regulation of innate immune response [GO:0045824]	mitochondrion [GO:0005739]	metal ion binding [GO:0046872]	AEFLDDQETR;SDMETHMAAEHCQVTCKCNK	2	5.2	1.0254	-1.5033	0	13.9205	7.77729	14.2036	0	0	0	10.2482	9.48466
O14548	O14548	CO72L_HUMAN	Cytochrome c oxidase subunit 7A2-like, mitochondrial (Cytochrome c oxidase subunit 7A-related protein) (COX7a-related protein) (Cytochrome c oxidase subunit VIIa-related protein) (EB1) (Supercomplex assembly factor 1)	COX7A2L COX7AR COX7RP SCAF1 SCAFI	Homo sapiens (Human)	mitochondrial electron transport, cytochrome c to oxygen [GO:0006123]; mitochondrial respirasome assembly [GO:0097250]; regulation of oxidative phosphorylation [GO:0002082]	mitochondrial inner membrane [GO:0005743]; mitochondrion [GO:0005739]; nucleolus [GO:0005730]; respiratory chain complex [GO:0098803]; respiratory chain complex IV [GO:0045277]	cytochrome-c oxidase activity [GO:0004129]	LTSDSTVYDYAGK	1	11.4	1.0409	-0.87205	0	0	0	0	0	0	0	0	13.4394
O14556	O14556	G3PT_HUMAN	Glyceraldehyde-3-phosphate dehydrogenase, testis-specific (EC 1.2.1.12) (Spermatogenic cell-specific glyceraldehyde 3-phosphate dehydrogenase 2) (GAPDH-2) (Spermatogenic glyceraldehyde-3-phosphate dehydrogenase)	GAPDHS GAPD2 GAPDH2 GAPDS HSD-35 HSD35	Homo sapiens (Human)	flagellated sperm motility [GO:0030317]; glucose metabolic process [GO:0006006]; glycolytic process [GO:0006096]; positive regulation of glycolytic process [GO:0045821]	cytosol [GO:0005829]; nucleus [GO:0005634]	glyceraldehyde-3-phosphate dehydrogenase (NAD+) (phosphorylating) activity [GO:0004365]; NAD binding [GO:0051287]; NADP binding [GO:0050661]	LISWYDNEYGYSHRVVDLLR	1	4.9	1.0304	-0.94236	0	0	0	0	0	0	13.2093	0	0
O14559	O14559	RHG33_HUMAN	Rho GTPase-activating protein 33 (Rho-type GTPase-activating protein 33) (Sorting nexin-26) (Tc10/CDC42 GTPase-activating protein)	ARHGAP33 SNX26 TCGAP	Homo sapiens (Human)	protein transport [GO:0015031]; regulation of dendritic spine morphogenesis [GO:0061001]; regulation of postsynapse assembly [GO:0150052]; response to toxic substance [GO:0009636]; small GTPase-mediated signal transduction [GO:0007264]	actin cytoskeleton [GO:0015629]; cell cortex [GO:0005938]; cytosol [GO:0005829]; dendritic spine [GO:0043197]; fibrillar center [GO:0001650]; glutamatergic synapse [GO:0098978]; Golgi apparatus [GO:0005794]; nucleoplasm [GO:0005654]; plasma membrane [GO:0005886]; postsynaptic density [GO:0014069]; protein-containing complex [GO:0032991]	GTPase activator activity [GO:0005096]; phosphatidylinositol binding [GO:0035091]; protein kinase binding [GO:0019901]	AAPPAYGRGGELHR;KPGGSSWKTFFALGR;LSGVSSNIQR;LYFRELPNPLLTYQLYGK;QRAPWGPR;SAKSEESLSSQASGAGLQRLHR;TFFALGRGPSVPRK	7	7.3	0.99694	-19.859	18.3053	18.2922	18.1906	17.985	18.6082	17.7435	18.4359	11.1416	7.56285
O14562	O14562	UBFD1_HUMAN	Ubiquitin domain-containing protein UBFD1 (Ubiquitin-binding protein homolog)	UBFD1 UBPH	Homo sapiens (Human)			cadherin binding [GO:0045296]; RNA binding [GO:0003723]	LEQDQLWIGTKERTEK;VLDKGKPEDVMPSVKGAQER	2	11.7	1.0125	-1.995	10.4528	0	0	0	0	0	12.9265	0	0
O14576	O14576	DC1I1_HUMAN	Cytoplasmic dynein 1 intermediate chain 1 (Cytoplasmic dynein intermediate chain 1) (Dynein intermediate chain 1, cytosolic) (DH IC-1)	DYNC1I1 DNCI1 DNCIC1	Homo sapiens (Human)	transport along microtubule [GO:0010970]; vesicle transport along microtubule [GO:0047496]	cytoplasm [GO:0005737]; cytoplasmic dynein complex [GO:0005868]; cytoplasmic ribonucleoprotein granule [GO:0036464]; cytosol [GO:0005829]; kinetochore [GO:0000776]; microtubule [GO:0005874]; nucleus [GO:0005634]; perinuclear region of cytoplasm [GO:0048471]; recycling endosome [GO:0055037]; spindle pole [GO:0000922]; vesicle [GO:0031982]	cytoskeletal motor activity [GO:0003774]; dynein heavy chain binding [GO:0045504]; dynein light chain binding [GO:0045503]; microtubule binding [GO:0008017]; microtubule motor activity [GO:0003777]; spectrin binding [GO:0030507]	ANRADSEEEGTVELSA;KEPVQDDSDLDR;KQRLAQIR;QEVKEAPPRELTEEEK	4	8.1	1.0086	-4.839	0	0	9.42385	13.8083	0	0	0	9.99676	8.6611
O14578	O14578	CTRO_HUMAN	Citron Rho-interacting kinase (CRIK) (EC 2.7.11.1) (Serine/threonine-protein kinase 21)	CIT CRIK KIAA0949 STK21	Homo sapiens (Human)	generation of neurons [GO:0048699]; mitotic cell cycle [GO:0000278]; mitotic cytokinesis [GO:0000281]; negative regulation of hippo signaling [GO:0035331]; neuron apoptotic process [GO:0051402]; positive regulation of cytokinesis [GO:0032467]; protein phosphorylation [GO:0006468]	cytosol [GO:0005829]; membrane [GO:0016020]	ATP binding [GO:0005524]; histone H2AS1 kinase activity [GO:0044024]; metal ion binding [GO:0046872]; PDZ domain binding [GO:0030165]; protein kinase binding [GO:0019901]; protein serine kinase activity [GO:0106310]; protein serine/threonine kinase activity [GO:0004674]; protein serine/threonine kinase inhibitor activity [GO:0030291]; scaffold protein binding [GO:0097110]; SH3 domain binding [GO:…	AEADAKLLGNSLLKLEGDDR;CLECQVMCHPK;DEIQRKFDALR;IELRSAREEAAHR;LKERMHHNIPHR;LVDFGSAAKMNSNKMVNAK;MHHNIPHR;SDDDTSNFDEPEK;VASSPAPPEGPSHPR;VLDNQIKK	10	6	0.98972	-42.499	13.9464	16.3325	10.2892	14.5915	5.68488	17.4752	17.084	13.9299	7.58984
O14579	O14579	COPE_HUMAN	Coatomer subunit epsilon (Epsilon-coat protein) (Epsilon-COP)	COPE	Homo sapiens (Human)	endoplasmic reticulum to Golgi vesicle-mediated transport [GO:0006888]; intra-Golgi vesicle-mediated transport [GO:0006891]; protein localization to axon [GO:0099612]; protein transport [GO:0015031]; retrograde vesicle-mediated transport, Golgi to endoplasmic reticulum [GO:0006890]	COPI vesicle coat [GO:0030126]; cytosol [GO:0005829]; endoplasmic reticulum membrane [GO:0005789]; Golgi apparatus [GO:0005794]; Golgi membrane [GO:0000139]; nucleoplasm [GO:0005654]; transport vesicle [GO:0030133]	structural molecule activity [GO:0005198]	DSIVAELDREMSR	1	4.2	1.061	-0.83615	0	0	0	0	0	0	0	0	15.639
O14581	O14581	OR7AH_HUMAN	Olfactory receptor 7A17	OR7A17	Homo sapiens (Human)	signal transduction [GO:0007165]	plasma membrane [GO:0005886]	G protein-coupled receptor activity [GO:0004930]; olfactory receptor activity [GO:0004984]	FVAICHPLHYTVIMNPR	1	5.5	0	1.7576	0	12.3517	0	0	0	0	0	0	0
O14593	O14593	RFXK_HUMAN	DNA-binding protein RFXANK (Ankyrin repeat family A protein 1) (Regulatory factor X subunit B) (RFX-B) (Regulatory factor X-associated ankyrin-containing protein)	RFXANK ANKRA1 RFXB	Homo sapiens (Human)	positive regulation of MHC class II biosynthetic process [GO:0045348]; positive regulation of transcription by RNA polymerase II [GO:0045944]; Ras protein signal transduction [GO:0007265]; regulation of transcription by RNA polymerase II [GO:0006357]	cytosol [GO:0005829]; intercellular bridge [GO:0045171]; nucleoplasm [GO:0005654]; nucleus [GO:0005634]; RNA polymerase II transcription regulator complex [GO:0090575]	DNA binding [GO:0003677]; histone deacetylase binding [GO:0042826]	VQQVIENHILK	1	4.2	1.0344	-0.91773	0	0	0	0	0	9.11205	0	0	0
O14595	O14595	CTDS2_HUMAN	Carboxy-terminal domain RNA polymerase II polypeptide A small phosphatase 2 (EC 3.1.3.16) (Nuclear LIM interactor-interacting factor 2) (NLI-interacting factor 2) (Protein OS-4) (Small C-terminal domain phosphatase 2) (Small CTD phosphatase 2) (SCP2)	CTDSP2 NIF2 OS4 SCP2	Homo sapiens (Human)	negative regulation of G1/S transition of mitotic cell cycle [GO:2000134]; protein dephosphorylation [GO:0006470]	nucleoplasm [GO:0005654]	metal ion binding [GO:0046872]; myosin phosphatase activity [GO:0017018]; RNA polymerase II CTD heptapeptide repeat phosphatase activity [GO:0008420]	GRNIFKALFCCFR;MGELFECVLFTASLAK	2	10.7	1.0225	-1.3398	11.4021	0	0	0	0	0	0	8.33963	0
O14607	O14607	UTY_HUMAN	Histone demethylase UTY (EC 1.14.11.68) (Ubiquitously-transcribed TPR protein on the Y chromosome) (Ubiquitously-transcribed Y chromosome tetratricopeptide repeat protein) ([histone H3]-trimethyl-L-lysine(27) demethylase UTY)	UTY KDM6C	Homo sapiens (Human)	regulation of gene expression [GO:0010468]	MLL3/4 complex [GO:0044666]; nucleoplasm [GO:0005654]	chromatin DNA binding [GO:0031490]; histone demethylase activity [GO:0032452]; histone H3K27me2/H3K27me3 demethylase activity [GO:0071558]; metal ion binding [GO:0046872]; RNA polymerase II cis-regulatory region sequence-specific DNA binding [GO:0000978]	AFQDVLYVDPSFCRAK;FGTNIDLSDNKK;SLENFVVLEQYK;TYIVHCHDCARK	4	3.9	0.99361	-25.032	0	12.1263	0	0	12.8584	0	0	0	13.3622
O14617	O14617	AP3D1_HUMAN	AP-3 complex subunit delta-1 (AP-3 complex subunit delta) (Adaptor-related protein complex 3 subunit delta-1) (Delta-adaptin)	AP3D1 PRO0039	Homo sapiens (Human)	anterograde axonal transport [GO:0008089]; anterograde synaptic vesicle transport [GO:0048490]; antigen processing and presentation, exogenous lipid antigen via MHC class Ib [GO:0048007]; clathrin-coated vesicle cargo loading, AP-3-mediated [GO:0035654]; endosome to melanosome transport [GO:0035646]; Golgi to vacuole transport [GO:0006896]; intracellular protein transport [GO:0006886]; intracellu…	AP-3 adaptor complex [GO:0030123]; axon cytoplasm [GO:1904115]; early endosome [GO:0005769]; endosome membrane [GO:0010008]; glutamatergic synapse [GO:0098978]; Golgi apparatus [GO:0005794]; Golgi membrane [GO:0000139]; lysosomal membrane [GO:0005765]; membrane [GO:0016020]; postsynapse [GO:0098794]; presynaptic endosome [GO:0098830]; terminal bouton [GO:0043195]		AVFHEEEQRRPK;HRPSEADEEELARRR;HRQKLEK;LMTHVDKAEGTTYR	4	4.2	1.0077	-4.6291	0	0	0	0	10.8115	0	9.42735	8.67027	15.9609
O14618	O14618	CCS_HUMAN	Copper chaperone for superoxide dismutase (Superoxide dismutase copper chaperone)	CCS	Homo sapiens (Human)	cellular response to oxidative stress [GO:0034599]; protein maturation by copper ion transfer [GO:0015680]; removal of superoxide radicals [GO:0019430]; superoxide metabolic process [GO:0006801]	cytoplasm [GO:0005737]; cytosol [GO:0005829]; mitochondrion [GO:0005739]; nucleus [GO:0005634]	cadherin binding [GO:0045296]; copper ion binding [GO:0005507]; protein-disulfide reductase activity [GO:0015035]; superoxide dismutase copper chaperone activity [GO:0016532]	FLQLTPER;QICSCDGLTIWEER	2	8	1.015	-1.8114	13.9959	13.9388	13.8291	13.2064	0	0	0	14.2525	0
[truncated: 12,903 more rows]

## Sheet: 100 Significant proteins 
protein code	Entry Name	Protein names	Gene Names	Only Gene	Organism	Length	Gene Ontology (biological process)	Gene Ontology (cellular component)	Gene Ontology (molecular function)	f.value	p.value	_LOG10(p)	FDR	Tukey's HSD	Sequence	RefSeq	STRING	TopDownProteomics	KEGG	UniPathway	Function [CC]	Mass spectrometry	Mass	Interacts with	Developmental stage	Induction	Tissue specificity	Gene Ontology IDs	Gene Ontology (GO)	Gene Ontology (biological process)	Gene Ontology (molecular function)	Gene Ontology (cellular component)	PubMed ID	DOI ID
[truncated: 100 more rows]

[truncated: 2 more sheets: Panther 100 proteins, Localization of 100 protein]
