# Supplementary material for: Plasma proteomic signatures in HIV-infected individuals post-SARS-CoV-2 infection
Source: BMC Infect Dis. 2025 Dec 9;26:59. doi: 10.1186/s12879-025-12307-1 (PMC12802228; doi:10.1186/s12879-025-12307-1)
Supplement: Supplementary file 2 — Supplementary Material 2 [file 12879_2025_12307_MOESM2_ESM.xlsx]

## Sheet: HIV-SARS-CoV-2
Code ID	Gender	Age (Year)	Before 1 year collection_HIV-VL (Copies/mL) *<20 copies/mL is Target Not Detected(0)	Collection_HIV-VL (Copies/mL) *<20 copies/mL is Target Not Detected(0)	After 1 year collection (Copies/mL) *<20 copies/mL is Target Not Detected(0)	Before 1 year collection_Absolute count CD4 (Cells/uL)	Collection Absolute count CD4 (Cells/uL)	After 1 year collection _Absolute count CD4 (Cells/uL)	Result test SARS-CoV-2	Result test HBV	Result test HCV	Diabetes	Opportunistic infections	ARV Drug	Duration time HIV living host (Year)	Duration time ARV(Month)	Duration time After SARS-CoV-2 Infection (Month)	Date start HIV living	Date Start ART	Date test HIV-VL,CD4	Date test SARS-CoV-2
HS1	Female	58	0	0	0	714	593	653	Positive	Negative	Negative	None	None	Tenofovir/lamivudine/dolutegravir	19	232	3	2003-08-11	2003-06-07	2022-11-03	2022-07-19
HS2	Female	26	0	0	0	718	560	989	Positive	Negative	Negative	None	None	Tenofovir/lamivudine/dolutegravir	15	67	3	2007-05-08	2017-03-22	2022-11-03	2022-07-16
HS3	Male	58	0	0	0	586	656	742	Positive	Negative	Negative	None	None	Tenofovir/lamivudine/dolutegravir	16	173	6	2006-05-09	2008-07-02	2022-12-22	2022-05-25
HS4	Female	73	0	0	0	454	554	648	Positive	Negative	Negative	None	None	Tenofovir/lamivudine/dolutegravir	15	198	6	2007-02-14	2006-06-07	2022-12-22	2022-06-13
HS5	Male	21	31	0	0	739	540	784	Positive	Negative	Negative	None	None	Tenofovir/lamivudine/dolutegravir	2	29	8	2020-06-08	2020-07-02	2022-12-22	2022-03-24
HS6	Male	31	0	0	0	421	663	934	Positive	Negative	Negative	None	None	Tenofovir/lamivudine/dolutegravir	8	95	8	2015-01-02	2015-02-05	2023-01-20	2022-05-20
HS7	Female	51	0	0	304	465	625	689	Positive	Negative	Negative	None	None	Tenofovir/lamivudine/dolutegravir	10	128	7	2012-05-08	2012-06-14	2023-02-15	2022-07-13
HS8	Male	69	25	0	0	397	473	496	Positive	Negative	Negative	None	None	Tenofovir/lamivudine/dolutegravir	20	242	32	2003-10-21	2003-10-21	2023-12-21	2021-03-26
HS9	Female	48	0	0	0	595	576	563	Positive	Negative	Negative	None	None	Tenofovir/lamivudine/dolutegravir	13	123	21	2010-05-31	2013-09-17	2023-12-21	2022-03-07
HS10	Female	31	0	0	22	778	1053	708	Positive	Negative	Negative	None	None	Tenofovir/lamivudine/dolutegravir	2	31	24	2021-04-20	2021-04-22	2023-12-21	2021-12-03
HS11	Female	75	0	0	0	864	910	625	Positive	Negative	Negative	None	None	Tenofovir/lamivudine/dolutegravir	14	166	23	2009-11-03	2010-02-04	2023-12-21	2022-01-14
HS12	Female	56	0	0	0	831	1173	785	Positive	Negative	Negative	None	None	Tenofovir/lamivudine/dolutegravir	19	203	27	2004-04-28	2007-01-16	2023-12-21	2021-09-18
HS13	Male	21	0	0	28	540	784	518	Positive	Negative	Negative	None	None	Tenofovir/lamivudine/dolutegravir	3	41	20	2020-06-08	2020-07-02	2023-12-21	2022-03-24
HS14	Female	45	0	0	0	317	260	324	Positive	Negative	Negative	None	None	Tenofovir/lamivudine/dolutegravir	2	35	22	2021-01-18	2021-01-28	2024-01-03	2022-03-01
HS15	Female	51	0	0	0	566	814	878	Positive	Negative	Negative	None	None	Tenofovir/lamivudine/dolutegravir	20	242	27	2003-10-21	2003-10-21	2024-01-18	2021-10-13
HS16	Female	46	0	0	0	1357	1183	932	Positive	Negative	Negative	None	None	Tenofovir/lamivudine/dolutegravir	20	199	24	2003-11-30	2007-06-05	2024-01-18	2022-01-12
HS17	Female	36	28	0	0	1327	811	1000	Positive	Negative	Negative	None	None	Tenofovir/lamivudine/dolutegravir	1	17	22	2022-07-18	2022-08-11	2024-01-18	2022-03-16
HS18	Female	37	0	0	0	622	687	700	Positive	Negative	Negative	None	None	Tenofovir/lamivudine/dolutegravir	11	132	15	2012-12-19	2013-01-10	2024-01-25	2022-10-07
HS19	Female	47	0	0	0	527	631	461	Positive	Negative	Negative	None	None	Tenofovir/zidovudine/dolutegravir	14	116	1	2009-02-11	2014-05-15	2024-01-25	2023-12-12
HS20	Female	52	0	0	0	103	133	142	Positive	Negative	Negative	None	None	Tenofovir/lamivudine/dolutegravir	1	9	22	2023-02-07	2023-04-20	2024-02-07	2022-03-20
HS21	Female	50	43	0	0	580	493	335	Positive	Negative	Negative	None	None	Tenofovir/lamivudine/dolutegravir	20	241	22	2003-12-23	2003-12-23	2024-02-15	2022-03-18
HS22	Male	29	27	0	0	1047	771	586	Positive	Negative	Negative	None	None	Tenofovir/lamivudine/dolutegravir	6	82	23	2017-02-27	2017-03-30	2024-02-15	2022-02-25
HS23	Female	56	0	0	303	261	381	261	Positive	Negative	Negative	None	None	Tenofovir/lamivudine/dolutegravir	14	172	23	2009-07-21	2009-09-24	2024-02-15	2022-03-11
HS24	Female	42	0	0	0	648	660	607	Positive	Negative	Negative	None	None	Tenofovir/lamivudine/dolutegravir	10	130	14	2013-03-25	2013-03-25	2024-02-15	2022-11-24
HS25	Female	41	0	0	0	16	196	241	Positive	Negative	Negative	None	None	Tenofovir/lamivudine/dolutegravir	1	6	22	2023-02-22	2023-08-17	2024-02-22	2022-03-23
HS26	Male	25	0	0	0	2163	1221	1357	Positive	Negative	Negative	None	None	Tenofovir/lamivudine/dolutegravir	4	57	23	2019-04-09	2019-05-02	2024-02-22	2022-02-23
HS27	Male	24	0	0	0	900	766	700	Positive	Negative	Negative	None	None	Tenofovir/lamivudine/dolutegravir	20	202	24	2003-12-30	2007-04-03	2024-02-22	2022-02-16
HS28	Male	23	0	0	0	1233	1237	1200	Positive	Negative	Negative	None	None	Tenofovir/lamivudine/dolutegravir	2	26	35	2021-11-13	2021-11-27	2024-02-22	2021-03-11
HS29	Female	50	0	0	0	639	757	727	Positive	Negative	Negative	None	None	Tenofovir/lamivudine/dolutegravir	21	204	28	2002-08-19	2007-02-06	2024-02-22	2021-10-13
HS30	Male	22	0	0	0	747	589	843	Positive	Negative	Negative	None	None	Tenofovir/lamivudine/dolutegravir	1	6	18	2023-04-10	2023-11-01	2024-05-29	2022-11-03
Median		45.5	0	0	0	630.5	658	694.5		12	125.5	22
Min		21	0	0	0	16	133	142		1	6	1
Max		75	43	0	304	2163	1237	1357		21	242	35

## Sheet: HIV monoinfectious
Code ID	Gender	Age (Year)	Before 1 year collection_HIV-VL (Copies/mL) *<20 copies/mL is Target Not Detected(0)	Collection_HIV-VL (Copies/mL) *<20 copies/mL is Target Not Detected(0)	After 1 year collection (Copies/mL) *<20 copies/mL is Target Not Detected(0)	Before 1 year collection_Absolute count CD4 (Cells/uL)	Collection Absolute count CD4 (Cells/uL)	After 1 year collection _Absolute count CD4 (Cells/uL)	Result test SARS-CoV-2	Result test HBV	Result test HCV	Diabetes	Opportunistic infections	ARV Drug	Duration time HIV living host (Year)	Duration time ARV(Month)	Date start HIV living	Date Start ART	Date test HIV-VL,CD4	Date test SARS-CoV-2
H1	Female	53	0	0	0	599	688	344	Negative	Negative	Negative	None	None	Tenofovir/lamivudine/dolutegravir	20	208	2003-07-01	2006-09-18	2024-02-15	2024-02-15
H2	Female	52	36	0	0	848	1195	750	Negative	Negative	Negative	None	None	Tenofovir/lamivudine/dolutegravir	15	182	2008-12-02	2008-12-02	2024-02-15	2024-02-15
H3	Male	44	0	0	0	1598	1608	1242	Negative	Negative	Negative	None	None	Tenofovir/lamivudine/dolutegravir	7	93	2016-02-23	2016-03-10	2024-01-03	2024-01-03
H4	Male	55	0	0	0	936	1124	874	Negative	Negative	Negative	None	None	Tenofovir/lamivudine/dolutegravir	1	10	2023-02-07	2023-03-16	2024-02-07	2024-02-07
H5	Female	49	82	0	0	441	708	461	Negative	Negative	Negative	None	None	Tenofovir/lamivudine/dolutegravir	18	204	2005-11-10	2007-04-24	2024-05-01	2024-05-01
H6	Male	38	0	0	24	283	613	605	Negative	Negative	Negative	None	None	Tenofovir/lamivudine/dolutegravir	6	72	2018-02-15	2018-02-15	2024-03-14	2024-03-14
H7	Male	51	0	0	0	845	908	745	Negative	Negative	Negative	None	None	Tenofovir/lamivudine/dolutegravir	7	83	2017-02-07	2017-02-23	2024-02-22	2024-02-22
H8	Female	53	0	0	0	855	754	783	Negative	Negative	Negative	None	None	Tenofovir/lamivudine/dolutegravir	10	116	2013-12-04	2014-06-03	2024-02-15	2024-02-15
H9	Male	27	0	0	0	1478	1195	872	Negative	Negative	Negative	None	None	Tenofovir/lamivudine/dolutegravir	4	57	2019-05-08	2019-05-13	2024-02-15	2024-02-15
H10	Male	38	35	0	23	579	633	661	Negative	Negative	Negative	None	None	Tenofovir/lamivudine/dolutegravir	6	78	2017-07-31	2017-08-17	2024-02-22	2024-02-22
H11	Male	52	0	0	0	1003	1480	673	Negative	Negative	Negative	None	None	Tenofovir/lamivudine/dolutegravir	18	201	2005-10-11	2007-05-11	2024-02-15	2024-02-15
H12	Male	25	0	0	0	815	500	500	Negative	Negative	Negative	None	None	Tenofovir/lamivudine/dolutegravir	1	21	2022-08-06	2022-09-05	2024-06-06	2024-06-06
H13	Female	51	0	0	0	913	947	754	Negative	Negative	Negative	None	None	Tenofovir/lamivudine/dolutegravir	14	167	2009-12-21	2010-02-04	2024-01-18	2024-01-18
H14	Male	29	0	0	0	971	986	771	Negative	Negative	Negative	None	None	Tenofovir/lamivudine/dolutegravir	5	70	2018-03-26	2018-04-05	2024-02-15	2024-02-15
H15	Female	44	0	0	0	823	693	600	Negative	Negative	Negative	None	None	Tenofovir/lamivudine/dolutegravir	5	178	2019-02-12	2009-03-30	2024-02-15	2024-02-15
H16	Female	62	0	0	0	889	1055	1095	Negative	Negative	Negative	None	None	Tenofovir/lamivudine/dolutegravir	17	215	2006-02-08	2006-02-08	2024-01-25	2024-01-25
H17	Female	42	1881	0	0	160	613	613	Negative	Negative	Negative	None	None	Tenofovir/lamivudine/dolutegravir	9	115	2014-07-23	2014-09-02	2024-04-25	2024-04-25
H18	Male	57	0	0	0	494	284	376	Negative	Negative	Negative	None	None	Tenofovir/lamivudine/dolutegravir	10	129	2013-03-19	2013-04-25	2024-02-22	2024-02-22
H19	Male	47	0	0	0	339	795	509	Negative	Negative	Negative	None	None	Tenofovir/lamivudine/dolutegravir	5	61	2018-11-27	2018-12-13	2024-01-25	2024-01-25
H20	Female	42	0	0	0	835	682	774	Negative	Negative	Negative	None	None	Tenofovir/lamivudine/dolutegravir	10	124	2013-09-16	2013-10-17	2024-02-22	2024-02-22
H21	Female	45	0	0	0	441	416	303	Negative	Negative	Negative	None	None	Tenofovir/lamivudine/dolutegravir	19	132	2005-01-19	2013-02-12	2024-02-15	2024-02-15
H22	Male	34	27	0	0	372	453	328	Negative	Negative	Negative	None	None	Tenofovir/lamivudine/dolutegravir	4	51	2019-02-01	2019-09-04	2024-01-03	2024-01-03
H23	Female	48	0	0	0	760	764	644	Negative	Negative	Negative	None	None	Tenofovir/lamivudine/dolutegravir	15	180	2009-01-26	2009-01-26	2024-02-15	2024-02-15
H24	Female	52	0	0	61	927	1126	923	Negative	Negative	Negative	None	None	Tenofovir/lamivudine/dolutegravir	7	88	2016-09-26	2016-10-13	2024-02-22	2024-02-22
H25	Male	35	0	0	0	910	1009	738	Negative	Negative	Negative	None	None	Tenofovir/lamivudine/dolutegravir	7	85	2016-12-06	2016-12-22	2024-01-25	2024-01-25
H26	Male	50	0	0	0	1398	1238	1319	Negative	Negative	Negative	None	None	Tenofovir/lamivudine/dolutegravir	19	201	2004-12-12	2007-03-27	2024-01-25	2024-01-25
H27	Female	55	0	0	0	1261	1076	1010	Negative	Negative	Negative	None	None	Tenofovir/lamivudine/dolutegravir	11	143	2012-03-05	2012-03-22	2024-02-22	2024-02-22
H28	Female	54	0	0	0	1566	1475	1336	Negative	Negative	Negative	None	None	Tenofovir/lamivudine/dolutegravir	19	207	2004-07-29	2006-09-12	2023-12-21	2023-12-21
H29	Female	57	0	0	0	412	382	463	Negative	Negative	Negative	None	None	Tenofovir/lamivudine/dolutegravir	19	201	2005-01-14	2007-03-20	2024-01-18	2024-01-18
H30	Male	34	0	0	0	842	842	599	Negative	Negative	Negative	None	None	Tenofovir/lamivudine/dolutegravir	1	21	2022-03-29	2022-04-28	2024-02-22	2024-02-22
Median		48.5	0	0	0	843.5	818.5	705.5	9.5	120
Min		25	0	0	0	160	284	303	1	10
Max		62	1881	0	61	1598	1608	1336	20	215

## Sheet: Healthy Control
Code	Gender	Age (Year)	Result test HIV	Result test SARS-CoV-2	Result test HBV	Result test HCV	Diabetes	Opportunistic infections	Date test SARS-CoV-2
C1	Female	37	Negative	Negative	Negative	Negative	None	None	2024-07-30
C2	Male	17	Negative	Negative	Negative	Negative	None	None	2024-07-30
C3	Male	42	Negative	Negative	Negative	Negative	None	None	2024-07-30
C4	Female	29	Negative	Negative	Negative	Negative	None	None	2024-07-30
C5	Male	26	Negative	Negative	Negative	Negative	None	None	2024-07-30
C6	Male	19	Negative	Negative	Negative	Negative	None	None	2024-07-30
C7	Male	42	Negative	Negative	Negative	Negative	None	None	2024-07-30
C8	Male	41	Negative	Negative	Negative	Negative	None	None	2024-07-30
C9	Female	18	Negative	Negative	Negative	Negative	None	None	2024-07-30
C10	Female	51	Negative	Negative	Negative	Negative	None	None	2024-07-30
C11	Male	27	Negative	Negative	Negative	Negative	None	None	2024-07-30
C12	Female	35	Negative	Negative	Negative	Negative	None	None	2024-07-30
C13	Male	47	Negative	Negative	Negative	Negative	None	None	2024-07-30
C14	Male	50	Negative	Negative	Negative	Negative	None	None	2024-07-30
C15	Female	47	Negative	Negative	Negative	Negative	None	None	2024-07-30
C16	Male	22	Negative	Negative	Negative	Negative	None	None	2024-07-30
C17	Male	18	Negative	Negative	Negative	Negative	None	None	2024-07-30
C18	Male	18	Negative	Negative	Negative	Negative	None	None	2024-07-30
C19	Male	27	Negative	Negative	Negative	Negative	None	None	2024-07-30
C20	Male	36	Negative	Negative	Negative	Negative	None	None	2024-07-30
C21	Female	39	Negative	Negative	Negative	Negative	None	None	2024-07-30
C22	Female	19	Negative	Negative	Negative	Negative	None	None	2024-07-30
C23	Male	48	Negative	Negative	Negative	Negative	None	None	2024-07-30
C24	Male	26	Negative	Negative	Negative	Negative	None	None	2024-07-30
C25	Male	23	Negative	Negative	Negative	Negative	None	None	2024-07-30
C26	Male	19	Negative	Negative	Negative	Negative	None	None	2024-07-30
C27	Male	20	Negative	Negative	Negative	Negative	None	None	2024-07-30
C28	Male	20	Negative	Negative	Negative	Negative	None	None	2024-07-30
C29	Female	34	Negative	Negative	Negative	Negative	None	None	2024-07-30
C30	Female	45	Negative	Negative	Negative	Negative	None	None	2024-07-30
Median		28
Min		17
Max		51

## Sheet: Summary 3 group
Group	Age (Year)	Gender	Before SARS-CoV-2_HIV-VL (Copies/mL)	HIV-VL (Copies/mL) *<20 copies/mLis Target Not Detected(0)	After HIV-VL (Copies/mL)	Before SARS-CoV-2_Absolute count CD4 (Cells/uL)	Absolute count CD4 (Cells/uL)	After SARS-CoV-2_Absolute count CD4 (Cells/uL)	Duration time HIV living host (Year)	Duration time ARV (Month)	Duration time After SARS-CoV-2 Infection (Month)	Type ARV Drug
1	58	2	0	0	0	714	593	653	19	232	3	Tenofovir/lamivudine/dolutegravir
1	26	2	0	0	0	718	560	989	15	67	3	Tenofovir/lamivudine/dolutegravir
1	58	1	0	0	0	586	656	742	16	173	6	Tenofovir/lamivudine/dolutegravir
1	73	2	0	0	0	454	554	648	15	198	6	Tenofovir/lamivudine/dolutegravir
1	21	1	31	0	0	739	540	784	2	29	8	Tenofovir/lamivudine/dolutegravir
1	31	1	0	0	0	421	663	934	8	95	8	Tenofovir/lamivudine/dolutegravir
1	51	2	0	0	304	465	625	689	10	128	7	Tenofovir/lamivudine/dolutegravir
1	69	1	25	0	0	397	473	496	20	242	32	Tenofovir/lamivudine/dolutegravir
1	48	2	0	0	0	595	576	563	13	123	21	Tenofovir/lamivudine/dolutegravir
1	31	2	0	0	22	778	1053	708	2	31	24	Tenofovir/lamivudine/dolutegravir
1	75	2	0	0	0	864	910	625	14	166	23	Tenofovir/lamivudine/dolutegravir
1	56	2	0	0	0	831	1173	785	19	203	27	Tenofovir/lamivudine/dolutegravir
1	21	1	0	0	28	540	784	518	3	41	20	Tenofovir/lamivudine/dolutegravir
1	45	2	0	0	0	317	260	324	2	35	22	Tenofovir/lamivudine/dolutegravir
1	51	2	0	0	0	566	814	878	20	242	27	Tenofovir/lamivudine/dolutegravir
1	46	2	0	0	0	1357	1183	932	20	199	24	Tenofovir/lamivudine/dolutegravir
1	36	2	28	0	0	1327	811	1000	1	17	22	Tenofovir/lamivudine/dolutegravir
1	37	2	0	0	0	622	687	700	11	132	15	Tenofovir/lamivudine/dolutegravir
1	47	2	0	0	0	527	631	461	14	116	1	Tenofovir/zidovudine/dolutegravir
1	52	2	0	0	0	103	133	142	1	9	22	Tenofovir/lamivudine/dolutegravir
1	50	2	43	0	0	580	493	335	20	241	22	Tenofovir/lamivudine/dolutegravir
1	29	1	27	0	0	1047	771	586	6	82	23	Tenofovir/lamivudine/dolutegravir
1	56	2	0	0	303	261	381	261	14	172	23	Tenofovir/lamivudine/dolutegravir
1	42	2	0	0	0	648	660	607	10	130	14	Tenofovir/lamivudine/dolutegravir
1	41	2	0	0	0	16	196	241	1	6	22	Tenofovir/lamivudine/dolutegravir
1	25	1	0	0	0	2163	1221	1357	4	57	23	Tenofovir/lamivudine/dolutegravir
1	24	1	0	0	0	900	766	700	20	202	24	Tenofovir/lamivudine/dolutegravir
1	23	1	0	0	0	1233	1237	1200	2	26	35	Tenofovir/lamivudine/dolutegravir
1	50	2	0	0	0	639	757	727	21	204	28	Tenofovir/lamivudine/dolutegravir
1	22	1	0	0	0	747	589	843	1	6	18	Tenofovir/lamivudine/dolutegravir
2	53	2	0	0	0	599	688	344	20	208		Tenofovir/lamivudine/dolutegravir
2	52	2	36	0	0	848	1195	750	15	182		Tenofovir/lamivudine/dolutegravir
2	44	1	0	0	0	1598	1608	1242	7	93		Tenofovir/lamivudine/dolutegravir
2	55	1	0	0	0	936	1124	874	1	10		Tenofovir/lamivudine/dolutegravir
2	49	2	82	0	0	441	708	461	18	204		Tenofovir/lamivudine/dolutegravir
2	38	1	0	0	24	283	613	605	6	72		Tenofovir/lamivudine/dolutegravir
2	51	1	0	0	0	845	908	745	7	83		Tenofovir/lamivudine/dolutegravir
2	53	2	0	0	0	855	754	783	10	116		Tenofovir/lamivudine/dolutegravir
2	27	1	0	0	0	1478	1195	872	4	57		Tenofovir/lamivudine/dolutegravir
2	38	1	35	0	23	579	633	661	6	78		Tenofovir/lamivudine/dolutegravir
2	52	1	0	0	0	1003	1480	673	18	201		Tenofovir/lamivudine/dolutegravir
2	25	1	0	0	0	815	500	500	1	21		Tenofovir/lamivudine/dolutegravir
2	51	2	0	0	0	913	947	754	14	167		Tenofovir/lamivudine/dolutegravir
2	29	1	0	0	0	971	986	771	5	70		Tenofovir/lamivudine/dolutegravir
2	44	2	0	0	0	823	693	600	5	178		Tenofovir/lamivudine/dolutegravir
2	62	2	0	0	0	889	1055	1095	17	215		Tenofovir/lamivudine/dolutegravir
2	42	2	1881	0	0	160	613	613	9	115		Tenofovir/lamivudine/dolutegravir
2	57	1	0	0	0	494	284	376	10	129		Tenofovir/lamivudine/dolutegravir
2	47	1	0	0	0	339	795	509	5	61		Tenofovir/lamivudine/dolutegravir
2	42	2	0	0	0	835	682	774	10	124		Tenofovir/lamivudine/dolutegravir
2	45	2	0	0	0	441	416	303	19	132		Tenofovir/lamivudine/dolutegravir
2	34	1	27	0	0	372	453	328	4	51		Tenofovir/lamivudine/dolutegravir
2	48	2	0	0	0	760	764	644	15	180		Tenofovir/lamivudine/dolutegravir
2	52	2	0	0	61	927	1126	923	7	88		Tenofovir/lamivudine/dolutegravir
2	35	1	0	0	0	910	1009	738	7	85		Tenofovir/lamivudine/dolutegravir
2	50	1	0	0	0	1398	1238	1319	19	201		Tenofovir/lamivudine/dolutegravir
2	55	2	0	0	0	1261	1076	1010	11	143		Tenofovir/lamivudine/dolutegravir
2	54	2	0	0	0	1566	1475	1336	19	207		Tenofovir/lamivudine/dolutegravir
2	57	2	0	0	0	412	382	463	19	201		Tenofovir/lamivudine/dolutegravir
2	34	1	0	0	0	842	842	599	1	21		Tenofovir/lamivudine/dolutegravir
3	37	2
3	17	1
3	42	1
3	29	2
3	26	1
3	19	1
3	42	1
3	41	1
3	18	2
3	51	2
3	27	1
3	35	2
3	47	1
3	50	1
3	47	2
3	22	1
3	18	1
3	18	1
3	27	1
3	36	1
3	39	2
3	19	2
3	48	1
3	26	1
3	23	1
3	19	1
3	20	1
3	20	1
3	34	2
3	45	2
